# Supplementary material for: Evidence for increased DNA damage repair in the postmortem brain of the high stress-response group of schizophrenia
Source: Front Psychiatry. 2023 Aug 22;14:1183696. doi: 10.3389/fpsyt.2023.1183696 (PMC10478254; doi:10.3389/fpsyt.2023.1183696)
Supplement: Supplementary file 2 [file Table_1.csv]

Supplementary table. DEGs between high and low stress-response SZ groups
	logFC	PValue	FDR
NM_001286446.2	1.633188286	4.53E-12	2.55E-07
NM_001361041.2	1.605077193	1.30E-11	2.55E-07
NM_000441.2	1.363999176	1.44E-11	2.55E-07
XR_922613.2	1.931294936	1.83E-11	2.55E-07
XM_017011524.1	1.676752453	1.85E-11	2.55E-07
XR_001754038.2	1.890830927	1.93E-11	2.55E-07
XM_005268160.4	1.376495711	1.95E-11	2.55E-07
XM_017030104.1	1.877257398	2.59E-11	2.55E-07
NR_024079.1	1.483544876	3.50E-11	2.55E-07
XR_002959673.1	1.227816999	3.54E-11	2.55E-07
XR_001739702.2	1.446634615	4.37E-11	2.55E-07
NR_110744.1	1.241677952	4.39E-11	2.55E-07
XR_002957478.1	1.894406452	4.47E-11	2.55E-07
NM_001378469.1	1.815682312	4.53E-11	2.55E-07
XM_011535107.3	1.283185278	4.64E-11	2.55E-07
NR_049896.1	1.391367718	4.85E-11	2.55E-07
XM_017020006.1	1.530287176	5.01E-11	2.55E-07
NM_001165877.1	1.70784726	5.20E-11	2.55E-07
NM_001302861.2	1.357486043	5.21E-11	2.55E-07
XR_928392.3	1.483902048	5.79E-11	2.55E-07
NM_001277333.2	1.587597372	6.13E-11	2.55E-07
NM_002603.4	1.099580451	6.42E-11	2.55E-07
XM_024449303.1	1.203406361	6.53E-11	2.55E-07
NM_170736.3	1.386744215	6.57E-11	2.55E-07
NM_001080435.3	1.117739264	6.69E-11	2.55E-07
XM_017027207.2	1.198179952	6.81E-11	2.55E-07
NR_148895.1	1.995133887	6.89E-11	2.55E-07
NM_020398.4	1.414099357	7.12E-11	2.55E-07
XR_001751777.2	1.485417456	7.33E-11	2.55E-07
NM_004764.5	1.687436074	7.74E-11	2.55E-07
NM_001276439.2	1.334367126	8.91E-11	2.55E-07
XR_244868.1	1.500661738	9.12E-11	2.55E-07
XM_011514089.2	1.431088682	9.19E-11	2.55E-07
NM_004333.6	1.76521963	9.34E-11	2.55E-07
XR_002957480.1	1.89861182	9.46E-11	2.55E-07
NR_110765.1	1.59973375	9.48E-11	2.55E-07
XR_001748219.2	1.417028982	9.60E-11	2.55E-07
XM_017021947.2	1.297564419	9.61E-11	2.55E-07
NM_001330490.2	1.591846579	9.77E-11	2.55E-07
NM_173553.4	1.7845358	1.00E-10	2.55E-07
XM_011524232.2	1.180597016	1.04E-10	2.55E-07
XR_001740606.2	1.647478151	1.11E-10	2.55E-07
XR_002956659.1	1.501469573	1.13E-10	2.55E-07
NR_034145.1	1.471934682	1.15E-10	2.55E-07
NM_001320269.2	1.421980562	1.16E-10	2.55E-07
NM_003441.4	1.209774696	1.19E-10	2.55E-07
XR_938572.3	1.260591686	1.19E-10	2.55E-07
XR_001740426.1	1.771706198	1.21E-10	2.55E-07
NR_110665.1	1.48673462	1.24E-10	2.55E-07
XM_005255571.3	1.437752416	1.28E-10	2.55E-07
XR_001755277.2	-2.629028867	1.29E-10	2.55E-07
NM_001374244.1	1.780280459	1.32E-10	2.55E-07
NM_000082.4	1.326099148	1.34E-10	2.55E-07
XM_024451374.1	1.586842327	1.34E-10	2.55E-07
XR_002959646.1	1.688070985	1.36E-10	2.55E-07
NR_022011.1	1.883911717	1.38E-10	2.55E-07
XM_017010781.2	1.280405689	1.42E-10	2.55E-07
XM_017012658.2	1.128061638	1.45E-10	2.55E-07
XR_001746731.2	1.6454772	1.46E-10	2.55E-07
NM_001006636.5	1.547263061	1.47E-10	2.55E-07
NM_001348277.2	1.145520503	1.50E-10	2.55E-07
NR_161375.1	1.374859805	1.53E-10	2.55E-07
NM_001322231.2	1.361654246	1.56E-10	2.55E-07
NM_001347885.2	1.479549892	1.58E-10	2.55E-07
XM_005246708.4	1.421402731	1.59E-10	2.55E-07
NR_034144.1	1.470208668	1.60E-10	2.55E-07
NR_040113.1	1.439714893	1.63E-10	2.55E-07
NR_104095.1	1.528895964	1.63E-10	2.55E-07
NM_032347.3	1.463100103	1.69E-10	2.55E-07
XM_017026048.1	1.968548403	1.75E-10	2.55E-07
NR_027447.1	1.41611232	1.76E-10	2.55E-07
NM_001378473.1	1.729117544	1.78E-10	2.55E-07
NR_036485.1	1.217638331	1.78E-10	2.55E-07
NM_145207.3	1.517146358	1.79E-10	2.55E-07
XM_017011525.1	1.461274468	1.82E-10	2.55E-07
XM_011534122.2	1.306874967	1.85E-10	2.55E-07
NM_001288813.1	1.526648886	1.85E-10	2.55E-07
NR_146897.1	1.409385131	1.86E-10	2.55E-07
NM_020864.1	1.290252793	1.87E-10	2.55E-07
NM_004179.3	1.865496119	1.87E-10	2.55E-07
NM_001322232.2	1.287234163	1.89E-10	2.55E-07
NM_001320408.2	1.53705775	1.92E-10	2.55E-07
NM_153698.2	1.597281752	1.92E-10	2.55E-07
XR_001739589.1	1.309635569	1.94E-10	2.55E-07
NM_001324452.2	0.938984705	1.95E-10	2.55E-07
NM_182513.3	1.45192252	1.96E-10	2.55E-07
NR_134268.1	1.555019496	1.97E-10	2.55E-07
NR_117102.1	1.656604159	1.99E-10	2.55E-07
NM_032494.3	1.049045105	1.99E-10	2.55E-07
XM_017017190.2	1.738498817	2.01E-10	2.55E-07
NR_110698.1	1.45870868	2.01E-10	2.55E-07
NM_001276438.2	1.449812529	2.02E-10	2.55E-07
NM_001320410.2	1.605094376	2.04E-10	2.55E-07
XM_017021102.1	1.258788889	2.05E-10	2.55E-07
XM_017021131.1	1.199500392	2.07E-10	2.55E-07
NR_110292.1	1.677838225	2.07E-10	2.55E-07
NR_073387.1	1.745419766	2.09E-10	2.55E-07
XM_017029696.2	1.234969401	2.11E-10	2.55E-07
XM_011538805.2	1.499707486	2.12E-10	2.55E-07
NM_207401.2	1.469336506	2.12E-10	2.55E-07
XM_017009729.2	1.319426875	2.15E-10	2.55E-07
NM_001144983.3	1.421947624	2.19E-10	2.55E-07
NM_001371969.1	1.247016681	2.21E-10	2.55E-07
NM_145283.3	1.239251128	2.21E-10	2.55E-07
NM_202002.3	1.917969441	2.23E-10	2.55E-07
NM_001319674.2	1.238388934	2.25E-10	2.55E-07
NR_037845.1	1.449981356	2.25E-10	2.55E-07
XM_005251727.3	1.211667576	2.26E-10	2.55E-07
XR_001746840.1	1.197388233	2.26E-10	2.55E-07
NM_005373.3	1.315630667	2.27E-10	2.55E-07
NM_198582.4	1.522772814	2.30E-10	2.55E-07
XR_002957607.1	1.342604819	2.31E-10	2.55E-07
XM_017016382.2	1.440172095	2.35E-10	2.55E-07
XR_001747447.2	1.393153797	2.36E-10	2.55E-07
NM_001318207.1	1.287710968	2.36E-10	2.55E-07
NM_032521.3	1.397130108	2.38E-10	2.55E-07
NR_132379.1	1.421496143	2.40E-10	2.55E-07
XR_938573.3	1.290439537	2.43E-10	2.55E-07
XM_024449848.1	1.390451555	2.44E-10	2.55E-07
NR_145484.1	1.598032137	2.49E-10	2.55E-07
NM_145026.4	1.803577308	2.49E-10	2.55E-07
NR_037868.1	1.487219993	2.50E-10	2.55E-07
XR_951656.3	1.368864332	2.51E-10	2.55E-07
XM_011540965.3	1.585391607	2.53E-10	2.55E-07
NR_126465.1	1.528556446	2.53E-10	2.55E-07
XM_017020543.2	1.462261556	2.55E-10	2.55E-07
XR_001740480.2	1.298081198	2.59E-10	2.55E-07
XM_017016162.2	1.395624993	2.60E-10	2.55E-07
XR_002957256.1	1.416221875	2.61E-10	2.55E-07
NR_151706.1	1.280164267	2.61E-10	2.55E-07
NM_001322831.2	1.29348195	2.65E-10	2.55E-07
XM_017008029.2	1.208392618	2.67E-10	2.55E-07
NM_001322230.2	1.335028944	2.69E-10	2.55E-07
NR_149117.1	1.697489365	2.71E-10	2.55E-07
NM_001363660.2	1.248767852	2.74E-10	2.55E-07
NM_001008274.4	1.349964525	2.75E-10	2.55E-07
NM_001365717.1	1.163223337	2.76E-10	2.55E-07
NM_175900.4	1.555643307	2.78E-10	2.56E-07
XR_002956562.1	1.736133335	2.82E-10	2.57E-07
XR_927730.2	1.394193167	2.89E-10	2.61E-07
NM_001243795.2	1.31029452	2.92E-10	2.61E-07
XR_930803.2	1.447187362	2.92E-10	2.61E-07
NR_110666.1	1.490130658	2.95E-10	2.61E-07
NM_014695.3	1.559046764	2.96E-10	2.61E-07
NM_004755.4	1.340123695	3.06E-10	2.63E-07
NR_120415.1	1.675833742	3.15E-10	2.63E-07
XR_001755552.2	1.565481365	3.16E-10	2.63E-07
XR_002959647.1	1.672856359	3.17E-10	2.63E-07
NM_001372081.1	1.739461227	3.22E-10	2.63E-07
XM_017025874.1	1.461840332	3.25E-10	2.63E-07
XR_002958858.1	2.222678186	3.26E-10	2.63E-07
XR_929381.2	1.566151923	3.31E-10	2.63E-07
NR_033886.1	1.520471671	3.32E-10	2.63E-07
NM_198947.4	1.284333069	3.36E-10	2.63E-07
XR_001752287.1	1.584105745	3.37E-10	2.63E-07
NM_013937.3	1.706180976	3.39E-10	2.63E-07
XR_001739097.1	1.257445981	3.40E-10	2.63E-07
NM_031292.5	1.152724006	3.42E-10	2.63E-07
NM_001365454.1	1.329877056	3.43E-10	2.63E-07
NM_147134.4	1.156728446	3.44E-10	2.63E-07
XM_017021948.2	1.361110684	3.45E-10	2.63E-07
XM_005263160.3	1.325015842	3.48E-10	2.63E-07
XM_017029332.1	1.213429044	3.49E-10	2.63E-07
NR_125931.1	1.208803234	3.50E-10	2.63E-07
XR_001747568.1	1.601379935	3.52E-10	2.63E-07
XR_001756266.1	2.218189721	3.53E-10	2.63E-07
NM_001114173.3	1.470686574	3.56E-10	2.63E-07
XR_429393.3	1.374304535	3.58E-10	2.63E-07
NM_198275.3	1.489958849	3.58E-10	2.63E-07
NM_021044.4	1.365204386	3.61E-10	2.63E-07
NM_002828.4	1.380589467	3.62E-10	2.63E-07
NR_104615.1	1.534514809	3.63E-10	2.63E-07
NM_001278736.2	1.647928521	3.64E-10	2.63E-07
NM_001320943.2	1.319823777	3.67E-10	2.63E-07
XR_001753868.2	1.709958995	3.69E-10	2.63E-07
NM_015693.4	1.515739821	3.71E-10	2.63E-07
NM_001040441.3	1.242850683	3.72E-10	2.63E-07
XR_001745164.2	1.242550397	3.76E-10	2.63E-07
NM_001365718.1	1.151236628	3.76E-10	2.63E-07
XR_001744948.2	1.604228828	3.80E-10	2.63E-07
NM_014813.3	1.122268981	3.82E-10	2.63E-07
NM_207404.4	1.111253918	3.83E-10	2.63E-07
XM_017007121.2	1.424741215	3.86E-10	2.63E-07
XM_017016380.2	1.657286708	3.86E-10	2.63E-07
XM_011539271.2	1.257795117	3.87E-10	2.63E-07
XR_940091.2	1.549252295	3.88E-10	2.63E-07
XR_001746190.1	1.163931973	3.89E-10	2.63E-07
NM_001371320.1	1.089802189	3.91E-10	2.63E-07
NM_001193331.3	1.640911261	3.93E-10	2.63E-07
NM_001040061.3	1.263075534	3.94E-10	2.63E-07
NR_130914.1	1.567131881	3.95E-10	2.63E-07
XR_001755935.2	1.247417979	3.97E-10	2.63E-07
XM_011543218.2	1.648591643	4.01E-10	2.64E-07
NM_198271.5	1.6669797	4.04E-10	2.64E-07
XM_024451334.1	1.648564306	4.12E-10	2.67E-07
XM_011510600.3	1.331278756	4.13E-10	2.67E-07
NM_001291030.2	1.21360268	4.16E-10	2.67E-07
NM_174942.3	1.576119022	4.17E-10	2.67E-07
NM_033334.4	1.196056965	4.21E-10	2.67E-07
XR_932928.3	1.37445563	4.26E-10	2.67E-07
NM_001349109.2	1.758316003	4.27E-10	2.67E-07
XM_017014306.2	1.40531917	4.28E-10	2.67E-07
NR_003929.2	1.299215053	4.29E-10	2.67E-07
XR_001743060.2	1.15447204	4.32E-10	2.67E-07
XR_002959645.1	1.789321015	4.32E-10	2.67E-07
NR_034089.1	1.348769663	4.34E-10	2.67E-07
NM_001142704.1	1.442553008	4.35E-10	2.67E-07
NM_148170.5	1.431278465	4.45E-10	2.68E-07
XM_011524233.3	1.1226688	4.45E-10	2.68E-07
NM_001164436.2	1.324560048	4.47E-10	2.68E-07
XM_017007174.2	1.283242389	4.48E-10	2.68E-07
XM_005250167.3	1.357700628	4.49E-10	2.68E-07
XR_001750037.1	1.329114245	4.51E-10	2.68E-07
NM_001321036.2	1.513552166	4.52E-10	2.68E-07
NR_160540.1	1.142890057	4.57E-10	2.68E-07
XR_001750784.2	1.414558166	4.60E-10	2.68E-07
NM_001348280.2	1.111944992	4.60E-10	2.68E-07
XR_002958750.1	1.757105879	4.60E-10	2.68E-07
NM_198459.4	1.3840754	4.63E-10	2.68E-07
NM_001190906.2	1.449913933	4.67E-10	2.68E-07
NM_001321070.2	1.186206438	4.70E-10	2.68E-07
XM_024448599.1	1.53600285	4.71E-10	2.68E-07
XM_011539272.3	1.16823637	4.78E-10	2.68E-07
NM_001025357.3	1.328238012	4.80E-10	2.68E-07
XM_017004466.2	1.342680106	4.81E-10	2.68E-07
XM_017026027.1	1.128253057	4.82E-10	2.68E-07
NR_027430.1	1.435562559	4.82E-10	2.68E-07
XM_017016911.2	1.490394425	4.82E-10	2.68E-07
XM_024449319.1	1.51062535	4.83E-10	2.68E-07
XM_017012102.2	1.374005374	4.88E-10	2.68E-07
NM_001324451.2	1.068972483	4.89E-10	2.68E-07
NR_047679.1	1.478500282	4.91E-10	2.68E-07
NM_001160305.4	1.231984272	4.93E-10	2.68E-07
NM_020729.3	1.167431593	4.96E-10	2.69E-07
NM_001320409.2	1.593563307	5.02E-10	2.70E-07
XR_001755193.1	1.305052069	5.05E-10	2.70E-07
XR_930804.2	1.506126503	5.08E-10	2.70E-07
NM_139248.3	1.684998376	5.10E-10	2.70E-07
NM_022072.5	1.013365068	5.13E-10	2.70E-07
XR_429009.2	1.267591556	5.18E-10	2.70E-07
XM_017030106.1	1.067609646	5.18E-10	2.70E-07
NM_152318.3	1.557583575	5.20E-10	2.70E-07
NM_001013660.3	1.553855903	5.20E-10	2.70E-07
XR_002957548.1	1.841331549	5.21E-10	2.70E-07
XM_011524389.2	1.514066663	5.23E-10	2.70E-07
XM_011542199.2	1.15753343	5.24E-10	2.70E-07
NR_126166.1	1.510854724	5.27E-10	2.71E-07
XM_011516963.2	1.468074158	5.37E-10	2.72E-07
NR_130923.1	1.756531144	5.38E-10	2.72E-07
XR_002956928.1	1.961972824	5.39E-10	2.72E-07
XR_937781.2	1.740782815	5.39E-10	2.72E-07
XM_011515954.3	1.29403985	5.40E-10	2.72E-07
NM_001319984.2	1.349880278	5.53E-10	2.73E-07
XM_017019997.2	1.135385373	5.54E-10	2.73E-07
NM_001098503.2	1.394472129	5.56E-10	2.73E-07
XM_017007769.1	1.071580167	5.58E-10	2.73E-07
NM_001371701.1	1.334904832	5.60E-10	2.73E-07
NM_206914.2	1.218104203	5.61E-10	2.73E-07
XM_005258876.4	1.517804788	5.63E-10	2.73E-07
NR_147242.2	1.195145621	5.66E-10	2.73E-07
XM_024450661.1	1.267875362	5.67E-10	2.73E-07
NM_001144984.3	1.446226638	5.68E-10	2.73E-07
NM_002243.5	1.375502211	5.71E-10	2.73E-07
NR_104614.1	1.512783739	5.73E-10	2.73E-07
XM_017015671.1	1.209522385	5.74E-10	2.73E-07
XR_932600.3	1.079699831	5.82E-10	2.73E-07
NR_122047.1	1.681427372	5.84E-10	2.73E-07
XM_011529174.3	1.266563168	5.85E-10	2.73E-07
XR_002959415.1	1.455906804	5.88E-10	2.73E-07
NR_149144.3	1.342142457	5.88E-10	2.73E-07
NR_144348.2	1.385942018	5.92E-10	2.73E-07
XM_011537653.2	1.478686375	5.93E-10	2.73E-07
NM_001308038.2	1.559179755	5.95E-10	2.73E-07
XM_017000660.2	1.478508576	5.98E-10	2.73E-07
NM_181776.3	1.337178146	5.99E-10	2.73E-07
NM_173050.5	1.451695123	6.00E-10	2.73E-07
NR_135198.1	1.464993481	6.02E-10	2.73E-07
XM_024452398.1	1.152640333	6.03E-10	2.73E-07
NR_146654.1	1.258929394	6.08E-10	2.73E-07
NM_001004339.3	1.43939566	6.09E-10	2.73E-07
NR_040054.1	1.290843751	6.10E-10	2.73E-07
NM_024745.5	1.285750526	6.10E-10	2.73E-07
NM_002031.3	1.597966581	6.13E-10	2.73E-07
XM_017000592.1	1.414892338	6.15E-10	2.73E-07
NM_033276.4	1.552428565	6.16E-10	2.73E-07
XR_001740979.1	1.54901551	6.26E-10	2.73E-07
NM_000342.4	1.572074462	6.26E-10	2.73E-07
NR_103814.2	1.553429551	6.27E-10	2.73E-07
XR_938187.3	1.480364281	6.31E-10	2.73E-07
NM_080817.5	1.526006214	6.33E-10	2.73E-07
XR_002959636.1	1.583472135	6.37E-10	2.73E-07
NM_032043.3	1.511424532	6.39E-10	2.73E-07
XM_024448032.1	1.429162197	6.42E-10	2.73E-07
NM_005431.2	1.348044354	6.43E-10	2.73E-07
NM_001190417.2	1.006108471	6.47E-10	2.73E-07
NM_001267779.1	1.480489923	6.48E-10	2.73E-07
NM_001366102.1	1.597499594	6.54E-10	2.73E-07
XR_001753188.1	1.994463139	6.55E-10	2.73E-07
XR_001750077.1	2.052321595	6.57E-10	2.73E-07
NM_007272.3	1.576160052	6.60E-10	2.73E-07
XM_017006042.1	-1.884696466	6.63E-10	2.73E-07
XM_011526465.2	1.402763511	6.67E-10	2.73E-07
NM_181708.3	1.210315851	6.70E-10	2.73E-07
XR_002959846.1	1.329145788	6.76E-10	2.73E-07
XR_926767.3	1.581839005	6.77E-10	2.73E-07
NM_001257408.2	1.439198176	6.82E-10	2.73E-07
NM_005508.5	1.457273468	6.84E-10	2.73E-07
NM_001369505.1	1.715584969	6.87E-10	2.73E-07
XR_001741071.1	1.750503173	6.87E-10	2.73E-07
NR_130922.1	1.681224902	6.87E-10	2.73E-07
NM_001363685.2	1.366291703	6.88E-10	2.73E-07
XR_001741965.1	1.665333108	6.92E-10	2.73E-07
XM_017028092.2	1.295162023	6.94E-10	2.73E-07
XM_024448616.1	1.417068794	6.96E-10	2.73E-07
NM_001136230.3	1.551529037	6.96E-10	2.73E-07
NM_001354682.2	1.035210801	6.97E-10	2.73E-07
NM_022111.4	1.400404236	6.97E-10	2.73E-07
XR_001743948.1	1.682225498	6.98E-10	2.73E-07
XR_936334.3	1.540398928	7.02E-10	2.73E-07
XM_017009200.2	1.423035411	7.08E-10	2.73E-07
XM_024446850.1	1.29166541	7.08E-10	2.73E-07
NM_001312686.2	1.078868847	7.09E-10	2.73E-07
NR_110802.1	1.097600187	7.12E-10	2.73E-07
NM_014465.4	1.279139431	7.12E-10	2.73E-07
NM_173855.5	1.38601943	7.15E-10	2.73E-07
XM_011531939.2	1.496640213	7.16E-10	2.73E-07
NM_003937.3	1.147532643	7.17E-10	2.73E-07
NM_004230.4	1.570926637	7.17E-10	2.73E-07
XM_005249423.3	1.186268099	7.18E-10	2.73E-07
NM_001366306.2	1.349779227	7.22E-10	2.73E-07
XM_017013579.1	1.213509739	7.24E-10	2.73E-07
NM_032522.5	1.197729522	7.25E-10	2.73E-07
XR_929618.3	1.528385059	7.27E-10	2.73E-07
NM_001330321.2	1.3700755	7.28E-10	2.73E-07
XM_005273255.2	1.169328575	7.29E-10	2.73E-07
XR_002956293.1	1.421879361	7.31E-10	2.73E-07
XM_011526205.2	1.290384478	7.31E-10	2.73E-07
XM_024447970.1	1.365065754	7.32E-10	2.73E-07
XM_024451046.1	1.733804522	7.32E-10	2.73E-07
NM_019119.5	1.168306459	7.38E-10	2.73E-07
NM_001351679.2	1.604175218	7.42E-10	2.73E-07
NR_029405.1	1.192704627	7.46E-10	2.73E-07
XM_024451460.1	1.433416282	7.47E-10	2.73E-07
NM_001489.5	1.323780999	7.48E-10	2.73E-07
NM_001139444.3	1.229557517	7.50E-10	2.73E-07
XR_948128.1	1.335888709	7.51E-10	2.73E-07
NM_001330514.2	1.420354664	7.55E-10	2.73E-07
NM_001080391.2	1.314084607	7.58E-10	2.73E-07
XM_011537951.3	1.281120076	7.61E-10	2.73E-07
NM_001013659.3	1.241893615	7.61E-10	2.73E-07
XR_001738058.1	1.54990374	7.62E-10	2.73E-07
NR_146581.1	1.241814105	7.63E-10	2.73E-07
NM_022098.4	1.27198794	7.63E-10	2.73E-07
XM_006710381.4	1.230766008	7.65E-10	2.73E-07
XM_011544850.2	1.627578193	7.67E-10	2.73E-07
XR_922330.2	1.540684296	7.71E-10	2.73E-07
XR_929668.3	1.265052478	7.72E-10	2.73E-07
XR_002959405.1	1.367084399	7.75E-10	2.73E-07
NM_001256720.2	1.316825195	7.76E-10	2.73E-07
XM_017024405.2	1.594808291	7.78E-10	2.73E-07
NM_001322229.2	1.282295935	7.80E-10	2.73E-07
XR_002956921.1	1.385519793	7.82E-10	2.73E-07
XR_002959171.1	1.447067943	7.85E-10	2.73E-07
XM_006718627.3	1.632744184	7.85E-10	2.73E-07
NM_002000.4	1.319693527	7.86E-10	2.73E-07
NM_012243.3	1.173371052	7.87E-10	2.73E-07
NM_018656.5	1.283683007	7.90E-10	2.73E-07
XM_005251745.1	-1.237680393	7.98E-10	2.73E-07
NM_001354293.2	1.299950955	7.98E-10	2.73E-07
NR_077228.1	1.589861196	7.98E-10	2.73E-07
NM_138572.3	1.221115073	7.99E-10	2.73E-07
NR_125816.1	1.501940082	8.01E-10	2.73E-07
XM_005247443.3	1.341468912	8.15E-10	2.74E-07
XM_017026631.1	1.531897831	8.16E-10	2.74E-07
XM_017015863.2	1.565539347	8.17E-10	2.74E-07
XM_006711156.2	1.756573014	8.17E-10	2.74E-07
NM_005158.5	0.88606367	8.18E-10	2.74E-07
NM_001421.4	1.406709093	8.18E-10	2.74E-07
NM_001098615.2	1.140930797	8.22E-10	2.74E-07
XM_011509629.1	1.656794774	8.23E-10	2.74E-07
NR_024582.1	1.190791367	8.23E-10	2.74E-07
XR_924740.2	1.468773605	8.29E-10	2.74E-07
NM_001123226.2	1.036282491	8.30E-10	2.74E-07
NM_001303131.1	1.472728577	8.32E-10	2.74E-07
XR_002957051.1	1.511619319	8.33E-10	2.74E-07
XM_011540629.3	1.396517939	8.40E-10	2.74E-07
XM_024446826.1	1.148728007	8.42E-10	2.74E-07
NR_161189.1	1.375394204	8.44E-10	2.74E-07
NR_130107.1	1.667274162	8.46E-10	2.74E-07
NM_001371920.1	1.174094719	8.48E-10	2.74E-07
NM_206893.4	1.606005847	8.50E-10	2.74E-07
XM_017021130.1	1.201787387	8.53E-10	2.74E-07
XR_002958730.1	1.732998032	8.54E-10	2.74E-07
NM_016944.2	1.296804596	8.56E-10	2.74E-07
NM_153201.4	-2.763819756	8.62E-10	2.74E-07
NM_001369502.1	1.761167585	8.65E-10	2.74E-07
XM_011535547.2	1.392251133	8.65E-10	2.74E-07
NR_126005.1	1.532599672	8.67E-10	2.74E-07
XM_017026628.1	1.329951106	8.67E-10	2.74E-07
XR_940766.2	1.846627843	8.70E-10	2.74E-07
XM_017004968.2	1.086788679	8.75E-10	2.74E-07
NM_001098209.2	-1.133505154	8.77E-10	2.74E-07
XM_017027239.1	1.800436948	8.81E-10	2.74E-07
NM_001003652.4	1.046701985	8.82E-10	2.74E-07
XM_011542167.3	1.284061805	8.82E-10	2.74E-07
XR_923257.3	1.295838222	8.84E-10	2.74E-07
NR_135520.1	1.352103119	8.88E-10	2.74E-07
XM_017025514.2	-2.398685683	8.88E-10	2.74E-07
XM_011514593.3	1.073289093	8.90E-10	2.74E-07
XR_001751646.1	1.405516372	8.94E-10	2.74E-07
XR_002956842.1	1.280139957	8.95E-10	2.74E-07
XM_011513885.3	1.549470479	8.95E-10	2.74E-07
NR_040599.1	1.160797648	8.96E-10	2.74E-07
XM_017006768.2	1.134544281	8.97E-10	2.74E-07
XM_024448598.1	1.532075691	8.98E-10	2.74E-07
XR_001750799.1	1.514020952	8.99E-10	2.74E-07
XR_925996.1	1.637181003	9.01E-10	2.74E-07
XM_005273139.3	1.427764177	9.01E-10	2.74E-07
NM_001167941.2	1.338994861	9.05E-10	2.74E-07
NM_012269.3	1.875973733	9.10E-10	2.74E-07
XM_024450662.1	1.265243754	9.11E-10	2.74E-07
XR_001746868.1	1.645861775	9.15E-10	2.74E-07
XR_932926.3	1.387549817	9.15E-10	2.74E-07
NM_030774.4	1.343147052	9.16E-10	2.74E-07
XR_933503.2	1.626987986	9.19E-10	2.74E-07
NM_001375778.1	1.033568374	9.20E-10	2.74E-07
XM_017025666.2	1.171109673	9.26E-10	2.74E-07
NM_002316.4	1.35709538	9.26E-10	2.74E-07
NM_001244192.2	1.181537367	9.27E-10	2.74E-07
XM_024454104.1	1.333828641	9.32E-10	2.74E-07
NM_001348161.1	1.267658141	9.34E-10	2.74E-07
XR_001738059.2	1.46840654	9.34E-10	2.74E-07
XR_001745955.1	1.493150905	9.39E-10	2.74E-07
XR_002959300.1	1.46046692	9.39E-10	2.74E-07
NM_030626.3	1.183669671	9.40E-10	2.74E-07
XM_024452510.1	1.549363809	9.41E-10	2.74E-07
XM_011530915.2	1.381773204	9.43E-10	2.74E-07
XM_017019183.1	-1.908558329	9.45E-10	2.74E-07
NM_014358.4	1.265620184	9.48E-10	2.74E-07
XM_017004888.2	1.254580434	9.51E-10	2.74E-07
XM_024453699.1	1.115727315	9.59E-10	2.75E-07
NR_135200.1	1.362995091	9.60E-10	2.75E-07
NM_013340.4	1.46374966	9.61E-10	2.75E-07
NM_001345856.2	1.457497549	9.64E-10	2.75E-07
XM_017003447.1	1.267819636	9.65E-10	2.75E-07
XR_001739371.2	1.683769698	9.72E-10	2.75E-07
XM_005244999.3	1.245614431	9.73E-10	2.75E-07
XR_002956330.1	1.762173567	9.74E-10	2.75E-07
XR_001754578.2	1.317488466	9.75E-10	2.75E-07
XM_017024906.1	1.084955089	9.76E-10	2.75E-07
NR_132989.1	1.654551022	9.86E-10	2.75E-07
NM_024813.3	1.508108247	9.87E-10	2.75E-07
XM_024451511.1	1.225181657	9.89E-10	2.75E-07
NM_001278546.2	1.239868536	9.89E-10	2.75E-07
NR_048543.1	1.466878897	9.91E-10	2.75E-07
XR_002957589.1	1.373272709	9.94E-10	2.75E-07
XM_011534085.2	1.480839959	9.97E-10	2.75E-07
XR_990000024.1	1.596017772	9.98E-10	2.75E-07
NM_001345947.2	1.071630477	9.98E-10	2.75E-07
NM_001354737.1	-1.562426768	9.99E-10	2.75E-07
NR_002728.3	1.503387632	1.00E-09	2.76E-07
NM_183235.3	1.559535697	1.00E-09	2.76E-07
XM_006714037.4	1.186101428	1.01E-09	2.76E-07
NM_001165884.3	1.131996521	1.01E-09	2.76E-07
NM_001143821.3	1.328461014	1.01E-09	2.76E-07
NM_001377169.1	1.140036629	1.02E-09	2.76E-07
NM_001371321.1	1.112239204	1.02E-09	2.76E-07
NM_001371712.1	1.218887663	1.02E-09	2.76E-07
NM_003968.4	-0.965161635	1.02E-09	2.76E-07
XR_925966.3	1.318104139	1.03E-09	2.76E-07
XR_001738520.2	1.489150364	1.03E-09	2.76E-07
NR_130142.2	1.488954073	1.03E-09	2.76E-07
NR_125949.1	1.191046663	1.03E-09	2.76E-07
XM_005246336.3	1.289769161	1.03E-09	2.76E-07
NR_023926.1	1.956707515	1.04E-09	2.76E-07
NR_158219.1	1.177740423	1.04E-09	2.76E-07
XM_024453466.1	1.336744923	1.04E-09	2.76E-07
XM_017007827.2	1.145725857	1.04E-09	2.76E-07
XM_017001404.1	1.41694771	1.04E-09	2.77E-07
XR_938167.3	1.647439608	1.05E-09	2.77E-07
XM_024446466.1	1.378682678	1.05E-09	2.77E-07
NM_007220.4	1.091877382	1.05E-09	2.77E-07
XM_017009961.2	1.597890273	1.05E-09	2.77E-07
XR_001748646.2	1.105774673	1.06E-09	2.78E-07
XR_001740810.1	1.707850099	1.06E-09	2.78E-07
NM_012400.4	1.590445467	1.07E-09	2.78E-07
NR_151703.1	1.228848417	1.07E-09	2.80E-07
NR_108078.1	1.783138893	1.08E-09	2.80E-07
NR_130921.2	1.7116327	1.08E-09	2.80E-07
XM_017029158.1	1.274237643	1.09E-09	2.82E-07
XM_011517315.2	1.366923521	1.09E-09	2.82E-07
NM_183228.3	1.505758628	1.09E-09	2.82E-07
NR_033781.1	1.524625437	1.10E-09	2.82E-07
XM_011511916.2	1.324298086	1.10E-09	2.83E-07
XR_001737361.2	1.314800821	1.10E-09	2.83E-07
NM_001256916.1	1.823120392	1.11E-09	2.83E-07
NR_046241.1	1.380554292	1.12E-09	2.85E-07
NM_145174.2	1.422115476	1.12E-09	2.86E-07
XR_001740848.1	1.755961837	1.12E-09	2.86E-07
XM_005272109.5	1.621077262	1.13E-09	2.86E-07
NR_147076.1	1.244462895	1.13E-09	2.86E-07
NM_001330332.2	1.2380085	1.13E-09	2.86E-07
XR_001739093.1	1.220938936	1.13E-09	2.86E-07
NM_004367.5	1.386292444	1.14E-09	2.86E-07
NM_001355226.2	1.218244428	1.14E-09	2.86E-07
XM_017013940.1	1.213571881	1.14E-09	2.86E-07
NR_046580.1	1.673174863	1.15E-09	2.87E-07
NR_147210.1	1.11517679	1.15E-09	2.87E-07
XR_001745162.2	1.09975505	1.15E-09	2.87E-07
NM_001324150.1	1.267219001	1.16E-09	2.88E-07
XR_002958192.1	1.401561218	1.16E-09	2.88E-07
XR_002959429.1	1.392932941	1.17E-09	2.89E-07
NR_109996.1	1.299591277	1.17E-09	2.89E-07
XR_928393.2	2.00444513	1.17E-09	2.89E-07
NM_153369.3	1.290854686	1.18E-09	2.90E-07
NR_026818.1	1.42159088	1.18E-09	2.91E-07
NM_001365393.1	1.413318216	1.19E-09	2.91E-07
NM_001039887.3	1.111489907	1.19E-09	2.91E-07
XM_017024011.1	1.037800232	1.20E-09	2.91E-07
XM_017003759.2	1.506235197	1.20E-09	2.91E-07
NR_104091.1	1.379512038	1.20E-09	2.91E-07
XM_017014336.2	1.40833068	1.20E-09	2.91E-07
NM_004212.4	1.553039241	1.20E-09	2.91E-07
XR_001737632.2	1.481490493	1.20E-09	2.91E-07
NM_001318055.2	1.438167449	1.20E-09	2.91E-07
XR_001745295.2	1.48625667	1.21E-09	2.91E-07
NM_032312.4	0.983772354	1.21E-09	2.91E-07
XM_017002652.2	1.124223233	1.21E-09	2.91E-07
NM_031409.3	1.353079234	1.21E-09	2.91E-07
NM_001321903.2	1.45524621	1.21E-09	2.91E-07
XR_924062.3	1.535061984	1.22E-09	2.92E-07
NR_104644.1	1.299618358	1.23E-09	2.92E-07
NM_001284514.1	1.438298612	1.23E-09	2.92E-07
NM_004464.3	1.312319395	1.23E-09	2.92E-07
XR_243305.3	1.425794517	1.23E-09	2.92E-07
NR_110905.2	1.304574758	1.24E-09	2.93E-07
XR_001740368.1	1.193332975	1.24E-09	2.93E-07
XR_934480.3	1.372610501	1.24E-09	2.93E-07
NM_001033855.3	1.497734257	1.25E-09	2.94E-07
NM_001080488.2	1.213645596	1.26E-09	2.96E-07
XM_006714999.2	1.731537347	1.26E-09	2.96E-07
NM_001366892.1	1.273067491	1.26E-09	2.96E-07
NM_152436.2	1.321874884	1.27E-09	2.96E-07
NM_001144982.3	1.382901189	1.27E-09	2.96E-07
NR_126435.1	1.552477768	1.28E-09	2.97E-07
NM_006977.5	1.093746427	1.28E-09	2.98E-07
XR_001746229.2	1.215408119	1.29E-09	2.98E-07
NR_111980.2	1.326144876	1.29E-09	2.98E-07
XR_002958938.1	1.398110593	1.29E-09	2.99E-07
XR_002956669.1	1.303957709	1.30E-09	2.99E-07
NM_001322228.2	1.279352033	1.31E-09	3.01E-07
NR_160544.1	1.271447319	1.31E-09	3.01E-07
XM_017017403.1	1.475305181	1.31E-09	3.01E-07
XR_002956328.1	1.371908192	1.32E-09	3.02E-07
XM_011544488.2	1.316149692	1.32E-09	3.02E-07
NM_018641.5	1.270989566	1.33E-09	3.03E-07
NM_001024593.2	0.964923689	1.34E-09	3.03E-07
NM_001371242.2	1.276608986	1.34E-09	3.03E-07
NM_001366305.2	1.366129282	1.35E-09	3.03E-07
NR_015417.1	1.254673467	1.35E-09	3.03E-07
XM_024450054.1	1.198361001	1.35E-09	3.03E-07
XM_017026812.2	1.245452077	1.35E-09	3.03E-07
NR_120526.1	1.949901833	1.35E-09	3.03E-07
XM_024451271.1	1.478404918	1.35E-09	3.03E-07
XR_928043.2	1.307849534	1.35E-09	3.03E-07
NR_110049.2	1.335048066	1.36E-09	3.03E-07
NM_001159279.1	1.553865268	1.36E-09	3.03E-07
NR_132317.1	1.497786345	1.36E-09	3.03E-07
NM_003879.7	1.236539423	1.36E-09	3.03E-07
NR_027431.2	1.200080541	1.36E-09	3.03E-07
XR_001746557.2	1.584116038	1.36E-09	3.03E-07
XR_001749110.2	1.449707235	1.37E-09	3.03E-07
NM_001494.4	-1.211494167	1.37E-09	3.03E-07
NM_001363466.2	1.132878552	1.37E-09	3.03E-07
XR_001752205.2	1.378707828	1.38E-09	3.03E-07
XR_001740470.1	1.468811008	1.38E-09	3.03E-07
XR_001738394.2	1.235457283	1.38E-09	3.03E-07
NM_001271749.2	1.372354728	1.38E-09	3.03E-07
XR_944220.1	1.644456206	1.38E-09	3.03E-07
NM_001037813.4	1.175158508	1.38E-09	3.03E-07
NR_038324.1	1.80884412	1.39E-09	3.03E-07
XR_930143.2	1.542409268	1.40E-09	3.04E-07
NR_146639.2	1.363721247	1.40E-09	3.04E-07
XR_001742695.2	1.78232874	1.40E-09	3.04E-07
XM_017028922.2	-2.1937525	1.41E-09	3.05E-07
XM_024447968.1	1.199937913	1.41E-09	3.05E-07
NR_133664.1	1.522184218	1.42E-09	3.05E-07
NM_199289.3	1.619418089	1.42E-09	3.05E-07
NM_001305630.1	1.340970994	1.42E-09	3.05E-07
XR_001739815.1	1.239824044	1.42E-09	3.05E-07
XM_017000226.1	1.393580358	1.43E-09	3.05E-07
XR_001755960.2	1.251950727	1.43E-09	3.05E-07
NR_038888.1	1.22540277	1.43E-09	3.05E-07
XM_017021945.2	1.349242082	1.43E-09	3.05E-07
XR_001744944.2	1.581761014	1.43E-09	3.05E-07
XR_932510.2	1.809868953	1.43E-09	3.05E-07
NR_034022.1	1.585525263	1.44E-09	3.06E-07
NM_001282456.4	1.415982965	1.44E-09	3.06E-07
XR_001744211.2	1.357296035	1.45E-09	3.06E-07
NR_102755.1	1.347523713	1.45E-09	3.06E-07
XR_002958051.1	1.272166852	1.45E-09	3.06E-07
NM_000353.3	1.427803082	1.45E-09	3.06E-07
NM_001324323.2	1.054040417	1.46E-09	3.06E-07
XM_024453718.1	1.419751898	1.46E-09	3.06E-07
NM_001243794.2	1.246193571	1.47E-09	3.06E-07
XM_011514027.2	1.376433948	1.47E-09	3.06E-07
NR_003922.1	1.424289393	1.47E-09	3.06E-07
NM_005236.3	0.922978132	1.47E-09	3.06E-07
NM_000761.5	1.443833989	1.47E-09	3.06E-07
NM_001271826.2	1.149877529	1.47E-09	3.06E-07
NR_033289.2	1.135358051	1.48E-09	3.07E-07
XR_001751985.2	1.379909623	1.49E-09	3.08E-07
XR_001756515.1	1.350388387	1.49E-09	3.08E-07
XM_024451375.1	1.51754427	1.49E-09	3.08E-07
NM_001130032.2	1.053051105	1.50E-09	3.08E-07
XM_017005217.1	1.515065572	1.50E-09	3.08E-07
XR_001745169.2	1.289122069	1.50E-09	3.08E-07
NM_004751.3	1.505144284	1.51E-09	3.09E-07
NR_126000.1	1.356200455	1.51E-09	3.09E-07
NR_146638.2	1.385559236	1.51E-09	3.09E-07
NM_001145720.2	1.30305567	1.52E-09	3.09E-07
NM_181725.4	1.037613396	1.52E-09	3.09E-07
XR_944742.3	1.176130357	1.53E-09	3.11E-07
NM_178858.6	1.23569916	1.53E-09	3.12E-07
NM_001350600.2	1.398953565	1.54E-09	3.12E-07
NM_005154.5	1.291502386	1.55E-09	3.13E-07
NM_007010.5	1.157821583	1.55E-09	3.14E-07
XM_017009010.1	1.287213444	1.55E-09	3.14E-07
NM_002644.4	1.633496941	1.56E-09	3.14E-07
NM_001165931.1	1.365993727	1.56E-09	3.14E-07
XM_017022778.1	1.374045343	1.57E-09	3.16E-07
XR_427616.4	1.489288527	1.58E-09	3.16E-07
XR_001751981.2	1.407548005	1.58E-09	3.16E-07
NM_001286815.2	1.347743435	1.58E-09	3.16E-07
NM_005073.4	1.770494916	1.58E-09	3.16E-07
NM_001030288.3	1.251871742	1.59E-09	3.17E-07
NR_026738.2	1.320247295	1.59E-09	3.17E-07
NM_001177800.2	1.681806031	1.59E-09	3.17E-07
NR_037901.1	1.20339218	1.60E-09	3.17E-07
XM_011528363.2	1.107639925	1.61E-09	3.17E-07
XM_017007534.1	1.518867575	1.61E-09	3.17E-07
NM_001242895.2	1.326029648	1.61E-09	3.17E-07
NM_017672.6	1.05096357	1.61E-09	3.17E-07
XM_011517539.3	1.308115616	1.61E-09	3.17E-07
NM_001323309.2	1.458106453	1.62E-09	3.17E-07
XM_005258927.3	1.234614304	1.62E-09	3.17E-07
NR_026730.1	1.253776874	1.62E-09	3.17E-07
XM_024447583.1	1.286487561	1.62E-09	3.17E-07
XR_001749437.1	1.346461047	1.63E-09	3.18E-07
XM_017027211.2	1.241856519	1.63E-09	3.18E-07
NM_001098614.3	1.112989891	1.63E-09	3.18E-07
XM_011526933.2	1.519388711	1.64E-09	3.18E-07
NM_001366783.1	1.115682493	1.64E-09	3.18E-07
XR_001756579.1	1.280778487	1.64E-09	3.18E-07
XM_017009437.2	1.350578159	1.65E-09	3.20E-07
XR_001744212.2	1.209101114	1.65E-09	3.20E-07
NM_001291496.2	1.227800808	1.66E-09	3.20E-07
NM_001324.3	0.99184342	1.66E-09	3.20E-07
NR_145478.1	1.615695934	1.67E-09	3.20E-07
NM_013314.4	1.08213271	1.67E-09	3.20E-07
XR_939103.2	1.311491472	1.67E-09	3.20E-07
XM_006721997.4	1.17457467	1.67E-09	3.20E-07
NM_001316952.2	1.239239568	1.67E-09	3.20E-07
NM_003417.5	1.095896441	1.68E-09	3.20E-07
NM_005441.3	1.164673832	1.68E-09	3.20E-07
NM_001076.4	1.876076507	1.68E-09	3.20E-07
NR_110852.1	1.391236469	1.69E-09	3.20E-07
NM_001365782.1	1.014107526	1.69E-09	3.20E-07
XM_017024286.1	-2.07202355	1.69E-09	3.20E-07
NM_031500.3	1.415801596	1.69E-09	3.20E-07
XR_001738145.2	1.151639919	1.70E-09	3.20E-07
NR_036499.1	1.552698033	1.70E-09	3.20E-07
NM_031859.3	1.169268488	1.70E-09	3.20E-07
XR_002959375.1	1.38131493	1.70E-09	3.20E-07
XM_006724900.4	1.602601433	1.71E-09	3.20E-07
NM_001321159.2	1.211063383	1.71E-09	3.20E-07
XM_017005401.2	1.045983295	1.71E-09	3.20E-07
XM_006721996.4	1.050668959	1.71E-09	3.20E-07
NM_001354997.3	1.249187699	1.72E-09	3.20E-07
XM_006721334.4	1.239368555	1.72E-09	3.20E-07
XR_001754830.1	1.187983023	1.73E-09	3.20E-07
NM_002262.5	1.279321825	1.73E-09	3.20E-07
XR_001756553.1	1.672214045	1.73E-09	3.20E-07
NM_018593.5	1.221665544	1.73E-09	3.20E-07
XM_011525750.2	1.356398074	1.74E-09	3.20E-07
NM_001322176.2	1.197399714	1.74E-09	3.20E-07
NR_040040.1	1.208841956	1.74E-09	3.20E-07
XM_017026755.1	1.086857692	1.75E-09	3.20E-07
NM_001322227.2	1.266244246	1.75E-09	3.20E-07
NM_000706.5	1.136959145	1.75E-09	3.20E-07
NM_001351593.2	1.183941964	1.75E-09	3.20E-07
NM_001130716.2	1.508116742	1.76E-09	3.20E-07
NR_040038.1	1.458831418	1.77E-09	3.20E-07
NM_001098210.2	-1.250274077	1.77E-09	3.20E-07
XM_011513331.2	1.510738852	1.77E-09	3.20E-07
XR_001739716.1	1.726471721	1.77E-09	3.20E-07
XR_002956542.1	1.56995225	1.77E-09	3.20E-07
NM_001841.3	1.398139531	1.77E-09	3.20E-07
XR_001751653.1	1.073529633	1.78E-09	3.20E-07
NM_001136233.2	1.905674766	1.78E-09	3.20E-07
NM_001376311.1	1.43641905	1.78E-09	3.20E-07
NM_001042749.2	1.461139836	1.78E-09	3.20E-07
NM_198333.2	1.762892626	1.79E-09	3.20E-07
XR_001751786.1	1.372029639	1.79E-09	3.20E-07
NR_046100.1	1.599001258	1.79E-09	3.20E-07
NM_152677.2	1.854619167	1.79E-09	3.20E-07
XR_952500.3	1.523372415	1.80E-09	3.20E-07
XR_001740469.1	1.425093881	1.80E-09	3.20E-07
NM_001307931.2	1.478568244	1.80E-09	3.20E-07
NR_148060.1	1.506875628	1.80E-09	3.20E-07
NM_198468.4	1.335113559	1.80E-09	3.20E-07
NR_003612.2	1.546840305	1.80E-09	3.20E-07
NM_001199241.2	1.146219987	1.80E-09	3.20E-07
NR_036647.1	1.50363102	1.80E-09	3.20E-07
NR_125813.1	1.642945837	1.80E-09	3.20E-07
XR_946980.3	1.151239031	1.81E-09	3.21E-07
XR_001740466.2	1.489459957	1.82E-09	3.21E-07
XM_017025736.2	1.441098783	1.82E-09	3.21E-07
XM_024447382.1	1.111392414	1.82E-09	3.21E-07
NR_046551.1	1.615091781	1.82E-09	3.21E-07
XM_011511373.3	1.306022411	1.83E-09	3.22E-07
NM_001023563.4	1.272675797	1.84E-09	3.23E-07
XR_001755169.2	1.4802856	1.84E-09	3.23E-07
XM_017028107.1	1.229840713	1.84E-09	3.23E-07
XM_017013138.1	1.336641031	1.85E-09	3.23E-07
NR_146591.1	1.668808565	1.85E-09	3.23E-07
NR_038364.2	1.293077426	1.85E-09	3.23E-07
NR_073465.2	1.711324618	1.85E-09	3.23E-07
XM_017020192.2	1.492120791	1.86E-09	3.24E-07
XM_011535767.3	1.24033423	1.86E-09	3.24E-07
NM_145731.3	-2.379011282	1.87E-09	3.25E-07
XM_024452474.1	1.064534865	1.87E-09	3.25E-07
NR_110032.1	1.164330407	1.88E-09	3.25E-07
NM_001130026.2	1.28866516	1.89E-09	3.26E-07
NM_015431.4	1.245067948	1.89E-09	3.27E-07
XR_001754616.1	1.233672486	1.90E-09	3.27E-07
NR_024457.2	1.434413326	1.90E-09	3.27E-07
NM_020423.7	1.047904945	1.90E-09	3.27E-07
NM_001346030.2	1.339272818	1.91E-09	3.27E-07
XM_024449943.1	1.3051112	1.91E-09	3.27E-07
NM_001039569.2	1.311467832	1.91E-09	3.27E-07
NR_023390.1	1.018563142	1.91E-09	3.27E-07
NM_001282511.2	1.332042455	1.91E-09	3.27E-07
NR_028492.1	1.115688639	1.92E-09	3.27E-07
NR_148503.1	1.079603785	1.92E-09	3.27E-07
NM_001354670.2	1.331660334	1.92E-09	3.27E-07
XM_011532024.3	1.639569987	1.93E-09	3.28E-07
XM_024454161.1	0.986439258	1.94E-09	3.29E-07
NM_153692.4	1.372615668	1.95E-09	3.30E-07
XR_001753032.1	1.331946515	1.95E-09	3.30E-07
NM_001366038.2	1.239235422	1.97E-09	3.33E-07
XM_011513124.3	1.256657969	1.98E-09	3.33E-07
NM_014499.4	1.732798527	1.98E-09	3.33E-07
NM_001242318.3	1.071656139	1.98E-09	3.34E-07
XR_002959285.1	1.003643757	1.98E-09	3.34E-07
XR_002959410.1	1.590607504	1.99E-09	3.34E-07
XR_001744379.1	1.276232388	1.99E-09	3.34E-07
NM_001184735.1	1.733210076	2.00E-09	3.35E-07
NM_001365575.2	1.269591124	2.00E-09	3.35E-07
NR_146593.1	1.663583025	2.01E-09	3.36E-07
NM_001365794.1	1.396938936	2.02E-09	3.36E-07
NR_135645.1	1.905994275	2.02E-09	3.36E-07
NR_110995.1	1.237459611	2.02E-09	3.36E-07
NR_109904.1	1.101466594	2.03E-09	3.36E-07
XR_001755961.2	1.299048063	2.03E-09	3.36E-07
XM_017008493.2	1.414013111	2.03E-09	3.37E-07
NR_120593.2	1.005644856	2.04E-09	3.37E-07
NM_001366656.2	1.469453753	2.04E-09	3.37E-07
NR_135064.1	1.438682571	2.04E-09	3.37E-07
XR_922705.3	1.043657094	2.05E-09	3.37E-07
NM_001011552.4	1.231245879	2.05E-09	3.37E-07
XM_017026711.1	1.674008721	2.06E-09	3.37E-07
XR_002956578.1	1.443954628	2.06E-09	3.37E-07
NM_005401.5	1.173691367	2.06E-09	3.37E-07
NM_024733.5	1.332792717	2.07E-09	3.37E-07
XR_002958872.1	1.269974367	2.07E-09	3.37E-07
NM_001322234.2	1.271154901	2.07E-09	3.37E-07
NM_006566.4	1.580155177	2.08E-09	3.37E-07
NM_001363887.1	1.044294503	2.08E-09	3.37E-07
XM_017015611.1	0.950482687	2.08E-09	3.37E-07
XM_024451231.1	1.070051507	2.08E-09	3.37E-07
NM_001286447.1	1.45121353	2.08E-09	3.37E-07
XM_011536724.3	1.370242082	2.08E-09	3.37E-07
XR_001747646.1	1.398349112	2.08E-09	3.37E-07
XR_001752967.1	1.58633246	2.09E-09	3.37E-07
NM_000440.3	1.311547509	2.09E-09	3.37E-07
XR_002957236.1	1.416653865	2.09E-09	3.37E-07
NM_001365661.1	1.197653136	2.09E-09	3.37E-07
NR_108093.1	1.343579732	2.10E-09	3.37E-07
NM_178582.3	1.318429336	2.10E-09	3.37E-07
NM_001033522.2	1.10830082	2.10E-09	3.37E-07
XM_017022467.2	1.513266678	2.10E-09	3.37E-07
XR_942899.3	1.519058608	2.11E-09	3.37E-07
NM_001191055.2	1.775671953	2.11E-09	3.37E-07
NM_005420.3	1.706620289	2.11E-09	3.37E-07
NM_001365552.1	1.323801542	2.12E-09	3.37E-07
XR_001738238.2	1.621818	2.12E-09	3.37E-07
NR_033855.1	1.56577132	2.12E-09	3.37E-07
NM_001354034.2	1.00012753	2.12E-09	3.37E-07
XR_939228.2	1.410296026	2.13E-09	3.38E-07
XR_938280.2	1.480804845	2.14E-09	3.39E-07
XR_001746839.1	1.120071068	2.14E-09	3.39E-07
NM_001324449.2	1.019038324	2.15E-09	3.39E-07
XM_011537985.1	1.0864638	2.15E-09	3.39E-07
XM_011525814.3	1.058278514	2.15E-09	3.39E-07
NR_126038.1	1.349621227	2.15E-09	3.39E-07
XM_011519955.2	1.32523182	2.15E-09	3.39E-07
XR_002958728.1	1.178741345	2.16E-09	3.39E-07
NM_001321917.2	1.161381875	2.16E-09	3.39E-07
XM_017013567.2	-2.047854014	2.17E-09	3.40E-07
NM_032816.5	1.158587618	2.18E-09	3.40E-07
XM_024453726.1	1.134948804	2.18E-09	3.40E-07
XR_001750801.2	1.267098135	2.18E-09	3.40E-07
NR_149143.3	1.277752968	2.18E-09	3.40E-07
NM_006582.4	1.172174657	2.19E-09	3.40E-07
XR_001747657.1	1.503186205	2.19E-09	3.40E-07
NM_001305066.1	-1.787036998	2.19E-09	3.40E-07
NM_001128610.3	1.276923579	2.19E-09	3.40E-07
XR_001748022.2	1.590857506	2.20E-09	3.41E-07
NR_134878.1	1.580900769	2.20E-09	3.41E-07
NM_021071.4	1.576345471	2.21E-09	3.41E-07
XM_017016680.2	1.434284416	2.21E-09	3.42E-07
XR_002958690.1	1.154939188	2.22E-09	3.42E-07
XM_017010584.2	1.119161369	2.22E-09	3.42E-07
NM_133273.4	1.25912801	2.22E-09	3.42E-07
NM_001363467.2	1.156331001	2.22E-09	3.42E-07
XM_011526254.2	1.347007923	2.23E-09	3.43E-07
XM_024446444.1	1.279754046	2.24E-09	3.43E-07
NM_021250.4	1.850366022	2.24E-09	3.43E-07
XM_011536503.2	1.863554944	2.25E-09	3.43E-07
XR_002957276.1	1.40122109	2.25E-09	3.43E-07
NM_001350649.2	1.319858431	2.25E-09	3.43E-07
NM_001370753.1	1.155131223	2.26E-09	3.43E-07
XM_024448033.1	1.109300032	2.26E-09	3.43E-07
NM_152680.3	1.29590376	2.26E-09	3.43E-07
XM_011542798.1	-2.656072181	2.27E-09	3.45E-07
XR_001737764.2	1.346856569	2.28E-09	3.46E-07
XR_001756688.1	1.631473874	2.29E-09	3.47E-07
NM_001144000.2	0.898635861	2.29E-09	3.47E-07
NM_183234.2	1.332270197	2.30E-09	3.48E-07
XM_017001170.2	1.069521476	2.31E-09	3.48E-07
XR_001738029.1	1.3510575	2.32E-09	3.48E-07
NM_000745.3	1.224942344	2.32E-09	3.48E-07
XR_001752134.1	1.720561428	2.32E-09	3.48E-07
NM_001329917.2	1.434907869	2.32E-09	3.48E-07
XM_005264431.4	1.06644948	2.32E-09	3.48E-07
XM_017018633.1	1.528771916	2.32E-09	3.48E-07
XR_002956323.1	1.581992334	2.32E-09	3.48E-07
XM_011525236.3	1.139156098	2.33E-09	3.48E-07
XR_946261.2	1.397620035	2.34E-09	3.48E-07
NM_001300883.3	1.446306638	2.34E-09	3.48E-07
NM_019596.6	1.380992444	2.34E-09	3.48E-07
NM_017514.5	1.223884832	2.36E-09	3.51E-07
NM_024565.7	1.465948757	2.36E-09	3.51E-07
NM_175888.4	1.367578976	2.37E-09	3.51E-07
NM_001318056.2	1.454247982	2.37E-09	3.51E-07
XR_002959037.1	1.381228571	2.37E-09	3.51E-07
NM_006597.6	-2.66678423	2.38E-09	3.52E-07
NM_019591.4	1.317893249	2.38E-09	3.52E-07
NR_024506.1	1.579590711	2.39E-09	3.52E-07
XR_001749408.2	1.156812811	2.39E-09	3.52E-07
NM_001318148.2	1.313964325	2.39E-09	3.52E-07
NM_133269.4	1.431644983	2.40E-09	3.52E-07
XR_923474.3	1.273438824	2.40E-09	3.52E-07
XM_017015896.1	1.179987869	2.40E-09	3.52E-07
XR_933597.3	1.468672255	2.42E-09	3.53E-07
XR_940342.3	1.144448064	2.42E-09	3.53E-07
XR_930988.3	-2.756419664	2.42E-09	3.53E-07
XM_024450748.1	1.205760074	2.43E-09	3.53E-07
XM_011526915.3	1.846472148	2.43E-09	3.53E-07
NR_138092.2	1.220064544	2.43E-09	3.53E-07
NM_199344.3	1.486100316	2.43E-09	3.53E-07
NM_012311.4	1.246243951	2.43E-09	3.53E-07
XM_017010778.1	1.677063806	2.43E-09	3.53E-07
XM_024450389.1	1.315825177	2.44E-09	3.53E-07
NM_001193552.2	1.513826674	2.44E-09	3.53E-07
NM_001353400.2	1.296634236	2.44E-09	3.53E-07
NM_001348687.2	1.272110675	2.45E-09	3.54E-07
NM_001242532.4	1.24982605	2.45E-09	3.54E-07
NM_024852.4	1.024909856	2.46E-09	3.54E-07
XM_011532967.3	1.260723402	2.46E-09	3.54E-07
NM_001366658.2	1.433254122	2.48E-09	3.57E-07
NR_149154.2	1.04388241	2.48E-09	3.57E-07
NM_207320.3	1.264378329	2.49E-09	3.57E-07
XM_017010624.2	1.256142898	2.49E-09	3.57E-07
XR_245020.3	1.532944714	2.49E-09	3.57E-07
NM_024793.2	1.054321487	2.50E-09	3.57E-07
XM_005246337.4	1.28072253	2.51E-09	3.57E-07
NM_001375779.1	1.03772143	2.51E-09	3.57E-07
XM_017020553.1	1.060533685	2.51E-09	3.57E-07
XR_001750741.2	1.076316958	2.51E-09	3.57E-07
XR_001741924.2	1.537274215	2.51E-09	3.57E-07
NR_034159.1	1.318806129	2.51E-09	3.57E-07
XR_001755570.1	1.399132278	2.52E-09	3.57E-07
NM_001202516.3	1.173226956	2.52E-09	3.57E-07
NR_120424.1	1.497163386	2.52E-09	3.57E-07
NM_152910.6	1.039103432	2.52E-09	3.57E-07
NM_001324322.2	1.060391694	2.53E-09	3.57E-07
NM_001624.4	1.121683999	2.53E-09	3.57E-07
NR_046088.1	1.259443204	2.53E-09	3.57E-07
XM_024449304.1	1.261413359	2.54E-09	3.57E-07
XR_001739145.2	1.01042522	2.54E-09	3.57E-07
XR_001751649.2	1.515133852	2.54E-09	3.57E-07
NM_001100607.3	1.176909534	2.56E-09	3.58E-07
XM_011520815.3	1.338865721	2.56E-09	3.58E-07
NM_016338.5	-1.245257973	2.56E-09	3.58E-07
NR_126012.1	1.259762461	2.56E-09	3.58E-07
XM_024453136.1	1.251938346	2.57E-09	3.59E-07
XR_001748421.1	1.550631564	2.57E-09	3.59E-07
XR_002958207.1	1.430285676	2.57E-09	3.59E-07
XM_006713849.3	-2.046115625	2.58E-09	3.59E-07
XM_011528192.2	1.43607617	2.58E-09	3.59E-07
NM_001366838.3	0.941723912	2.59E-09	3.59E-07
NR_104312.2	1.217288305	2.59E-09	3.59E-07
NM_002985.3	1.536077304	2.60E-09	3.59E-07
NM_005901.6	1.008359625	2.61E-09	3.59E-07
NR_026916.1	1.331503419	2.61E-09	3.59E-07
XM_017027380.1	1.226696625	2.61E-09	3.59E-07
NM_001143757.2	1.19977262	2.62E-09	3.59E-07
XR_001738234.1	1.48967135	2.62E-09	3.59E-07
XM_024446329.1	1.228115397	2.62E-09	3.59E-07
XR_943797.3	1.082494475	2.62E-09	3.59E-07
NM_001317033.2	1.406607916	2.62E-09	3.59E-07
XR_001741407.1	1.246446891	2.62E-09	3.59E-07
XM_005247168.4	1.220621934	2.62E-09	3.59E-07
NM_001013619.4	1.301628428	2.62E-09	3.59E-07
XR_001750808.2	1.378693085	2.63E-09	3.59E-07
NM_001008749.3	1.397111262	2.63E-09	3.59E-07
XR_001739353.1	1.134308469	2.63E-09	3.59E-07
NM_178176.4	1.543142457	2.63E-09	3.59E-07
XM_024447517.1	1.619444847	2.63E-09	3.59E-07
XR_001737079.2	0.93872375	2.64E-09	3.59E-07
NM_001278187.2	1.264819323	2.64E-09	3.59E-07
NR_160549.1	1.354195562	2.65E-09	3.59E-07
NM_001297698.2	1.612684191	2.65E-09	3.60E-07
NM_032554.4	1.291296142	2.66E-09	3.60E-07
NM_001135095.2	1.24051427	2.66E-09	3.61E-07
NM_001100389.2	0.963467318	2.67E-09	3.62E-07
XR_001744085.1	1.515086979	2.68E-09	3.62E-07
XR_001747661.1	1.268936335	2.68E-09	3.62E-07
NM_001204183.1	1.395511222	2.68E-09	3.62E-07
XR_001740667.2	1.313783194	2.70E-09	3.63E-07
NR_147040.2	1.323757136	2.70E-09	3.63E-07
NM_133466.4	1.036950742	2.70E-09	3.63E-07
NM_001291476.2	1.168985573	2.70E-09	3.63E-07
XM_005248445.4	1.467967174	2.71E-09	3.63E-07
NM_001143938.3	1.481548897	2.71E-09	3.63E-07
NM_183229.3	1.421717795	2.72E-09	3.64E-07
NM_001330513.2	1.3527408	2.73E-09	3.65E-07
XM_017011894.2	1.620188928	2.74E-09	3.65E-07
XR_001754814.1	1.312948217	2.75E-09	3.65E-07
XR_002957833.1	1.453773915	2.75E-09	3.65E-07
NM_001352570.1	1.233355511	2.75E-09	3.65E-07
XM_011540232.3	1.191792175	2.75E-09	3.65E-07
NR_046724.1	1.377282428	2.75E-09	3.65E-07
XM_017014152.2	1.495530314	2.76E-09	3.65E-07
NM_001377956.1	0.995066482	2.76E-09	3.65E-07
XM_017013095.1	1.159826867	2.76E-09	3.65E-07
NM_145168.3	1.388308217	2.77E-09	3.66E-07
XM_024451780.1	1.153749497	2.78E-09	3.67E-07
NR_015441.1	1.061034207	2.78E-09	3.67E-07
XR_938911.2	1.165369172	2.78E-09	3.67E-07
NM_001257413.2	1.432527352	2.79E-09	3.67E-07
XR_001752135.2	1.651042849	2.79E-09	3.67E-07
XR_928717.2	1.309052251	2.79E-09	3.67E-07
NM_178034.4	1.311680299	2.80E-09	3.67E-07
NM_001319995.2	1.23018168	2.80E-09	3.67E-07
XM_005245902.1	1.565920173	2.80E-09	3.67E-07
NR_149722.1	1.169723795	2.82E-09	3.68E-07
NR_047568.1	1.181435042	2.82E-09	3.68E-07
NM_023001.2	0.994398514	2.82E-09	3.68E-07
NM_170589.5	1.555224975	2.82E-09	3.68E-07
XM_005252497.4	1.470613629	2.82E-09	3.68E-07
NR_157595.1	1.431784625	2.83E-09	3.68E-07
XM_017026746.1	1.368650468	2.83E-09	3.68E-07
NM_001291927.1	1.656746625	2.84E-09	3.69E-07
NM_144693.3	1.013125521	2.84E-09	3.69E-07
NR_047532.1	1.706406177	2.85E-09	3.69E-07
XM_017015670.2	1.205782102	2.85E-09	3.69E-07
XM_005271594.3	1.519909077	2.86E-09	3.69E-07
XR_002958234.1	1.027381607	2.86E-09	3.69E-07
NM_001319682.2	1.157639093	2.86E-09	3.69E-07
NM_001105570.1	1.06528028	2.86E-09	3.69E-07
NM_021239.3	1.066167698	2.87E-09	3.70E-07
XM_017009991.2	1.326434318	2.88E-09	3.71E-07
XR_001751713.1	1.39856156	2.88E-09	3.71E-07
NM_001321156.2	1.14330486	2.89E-09	3.71E-07
XR_002957252.1	1.240957933	2.89E-09	3.71E-07
XM_024446286.1	1.611980084	2.90E-09	3.71E-07
XR_001744725.2	1.341077663	2.90E-09	3.71E-07
XR_001746463.2	1.470728363	2.90E-09	3.71E-07
XM_011509601.3	1.446964437	2.90E-09	3.71E-07
XR_001738193.1	1.349518599	2.90E-09	3.71E-07
NR_163434.1	1.470912148	2.91E-09	3.71E-07
XM_005259329.4	1.15706571	2.91E-09	3.71E-07
XR_001742065.2	1.331857318	2.92E-09	3.71E-07
NM_001324450.2	1.070094148	2.92E-09	3.71E-07
XR_922141.2	1.447675788	2.93E-09	3.71E-07
NM_017706.4	1.038617166	2.93E-09	3.71E-07
NR_135515.1	1.342972591	2.93E-09	3.71E-07
NR_036551.1	1.258357875	2.94E-09	3.71E-07
NM_001304418.3	1.607257735	2.94E-09	3.71E-07
NM_006033.4	1.370824351	2.94E-09	3.71E-07
NM_207365.4	1.196876183	2.94E-09	3.71E-07
NM_001109997.3	1.405605207	2.94E-09	3.71E-07
NM_003446.4	1.37333522	2.95E-09	3.71E-07
XR_001754270.1	1.384654013	2.95E-09	3.71E-07
NM_001363719.2	1.153271981	2.96E-09	3.72E-07
XR_939534.2	1.120605427	2.97E-09	3.72E-07
NM_001010906.2	1.467601788	2.97E-09	3.72E-07
NM_022761.3	1.196665803	2.97E-09	3.72E-07
NR_160768.1	1.44948029	2.97E-09	3.72E-07
XR_938630.3	1.143330106	2.97E-09	3.72E-07
XR_002959675.1	1.199697876	2.98E-09	3.72E-07
XM_024449969.1	1.348889482	2.98E-09	3.72E-07
NM_006502.3	1.150322825	2.98E-09	3.72E-07
XR_001741691.1	1.282060107	2.99E-09	3.73E-07
XM_011521217.2	1.085524941	2.99E-09	3.73E-07
NR_002923.2	1.773323712	2.99E-09	3.73E-07
NM_001168342.2	1.097098086	3.01E-09	3.73E-07
XR_001744493.1	1.926407748	3.01E-09	3.73E-07
NM_199124.2	1.381755921	3.01E-09	3.73E-07
NM_014688.4	1.416388374	3.01E-09	3.73E-07
NR_024615.1	1.52350534	3.01E-09	3.73E-07
NM_001350216.2	0.908152082	3.02E-09	3.73E-07
XR_001749012.1	1.338096112	3.02E-09	3.73E-07
NM_001303130.2	1.52097651	3.02E-09	3.73E-07
XM_006711397.3	1.396776701	3.02E-09	3.73E-07
NM_020947.4	1.221880617	3.03E-09	3.73E-07
XR_940406.2	1.368580718	3.03E-09	3.73E-07
XR_001749102.1	1.316118032	3.03E-09	3.73E-07
NM_001317777.1	1.657232418	3.04E-09	3.74E-07
NM_001308287.1	1.095064378	3.05E-09	3.74E-07
NR_027278.1	1.819529672	3.05E-09	3.74E-07
NM_001366307.2	1.308785918	3.05E-09	3.74E-07
XM_024449231.1	0.992028869	3.05E-09	3.74E-07
XM_005263920.3	1.198181385	3.06E-09	3.74E-07
NM_001369697.2	1.337848591	3.06E-09	3.74E-07
NR_121580.1	1.13078393	3.07E-09	3.75E-07
XR_001749430.1	1.631173601	3.08E-09	3.75E-07
NR_149125.1	1.49553253	3.08E-09	3.75E-07
NR_138039.2	1.256807697	3.08E-09	3.75E-07
XM_017020643.1	0.922066785	3.09E-09	3.75E-07
XR_001751770.1	1.394917053	3.09E-09	3.75E-07
NR_109783.1	1.442095293	3.09E-09	3.75E-07
XR_001748197.2	1.680072623	3.09E-09	3.75E-07
NM_001170782.2	1.438932372	3.10E-09	3.75E-07
XM_006715215.2	1.256811424	3.10E-09	3.75E-07
XR_001755901.2	1.863828195	3.11E-09	3.76E-07
XM_011521469.2	1.235021028	3.11E-09	3.76E-07
NR_161183.1	0.962763011	3.11E-09	3.76E-07
XM_017005722.2	1.123693073	3.12E-09	3.76E-07
NM_001300955.2	1.006954788	3.13E-09	3.77E-07
XM_017017670.2	1.060265043	3.14E-09	3.78E-07
XM_006713773.4	1.228198275	3.15E-09	3.78E-07
XR_001746694.1	1.867373969	3.15E-09	3.78E-07
XR_002959833.1	1.729119298	3.15E-09	3.78E-07
XR_001741664.1	1.234394041	3.15E-09	3.78E-07
XM_017027209.2	1.096756246	3.15E-09	3.78E-07
XR_001744975.2	1.267034096	3.16E-09	3.78E-07
NM_032818.3	1.300185853	3.16E-09	3.78E-07
NR_040085.1	1.322762838	3.17E-09	3.78E-07
XR_950297.2	1.183090931	3.17E-09	3.78E-07
NM_001303136.2	1.393378294	3.17E-09	3.78E-07
XR_922018.2	1.390737904	3.17E-09	3.78E-07
NM_001127380.3	1.228990291	3.18E-09	3.78E-07
NR_147039.2	1.378944653	3.19E-09	3.78E-07
XM_011511131.1	1.607958807	3.19E-09	3.78E-07
XR_002957102.1	1.499479823	3.20E-09	3.80E-07
XR_001754564.2	1.28004898	3.21E-09	3.80E-07
XM_011528371.2	1.111314837	3.21E-09	3.80E-07
NM_000139.5	1.814847261	3.22E-09	3.80E-07
XM_017000871.2	0.945869672	3.22E-09	3.80E-07
NR_047469.1	1.687013392	3.22E-09	3.80E-07
NM_003341.5	-1.102702835	3.22E-09	3.80E-07
XM_017004087.2	1.005159106	3.22E-09	3.80E-07
XR_001742700.1	1.670688932	3.23E-09	3.80E-07
NM_001288791.2	1.558427088	3.23E-09	3.80E-07
NM_024775.10	1.131779166	3.24E-09	3.80E-07
XM_017004436.2	1.340283238	3.24E-09	3.80E-07
NM_001322235.2	1.249793234	3.24E-09	3.80E-07
NM_207360.3	1.237214567	3.25E-09	3.80E-07
NM_001291969.2	1.231646187	3.25E-09	3.80E-07
XM_017026299.2	1.31741018	3.25E-09	3.80E-07
NM_001012659.2	1.488928777	3.26E-09	3.80E-07
NM_001323308.2	1.388311658	3.26E-09	3.80E-07
XM_011513410.2	1.418157158	3.26E-09	3.80E-07
XM_017007126.1	1.233359546	3.26E-09	3.80E-07
NM_018304.4	1.31750688	3.26E-09	3.80E-07
NM_022842.5	1.369455028	3.27E-09	3.80E-07
NR_033913.1	1.348460867	3.27E-09	3.80E-07
NM_001349937.2	0.971349177	3.28E-09	3.81E-07
XR_001755555.1	1.423026117	3.29E-09	3.82E-07
XR_001738266.1	1.290304955	3.29E-09	3.82E-07
NM_001271684.2	1.167535463	3.30E-09	3.82E-07
NR_038874.1	1.508875999	3.30E-09	3.83E-07
XR_001749034.2	1.398318978	3.31E-09	3.83E-07
XR_002959553.1	1.341809892	3.32E-09	3.83E-07
NM_001276437.2	1.339141517	3.33E-09	3.83E-07
XM_005261054.3	1.020720021	3.33E-09	3.83E-07
NM_001371193.1	1.478600821	3.33E-09	3.83E-07
NM_021916.4	1.315217673	3.33E-09	3.83E-07
XM_024446427.1	1.35929929	3.33E-09	3.83E-07
NM_001289078.2	1.438596265	3.34E-09	3.83E-07
NM_153225.4	1.23331012	3.34E-09	3.83E-07
NR_102424.1	1.468284355	3.35E-09	3.83E-07
XR_002958762.1	1.00301844	3.35E-09	3.83E-07
XR_001743501.1	1.357893495	3.35E-09	3.83E-07
NM_001296.5	1.519482122	3.35E-09	3.83E-07
XM_017020299.2	1.247647776	3.35E-09	3.83E-07
XM_017007127.1	1.32184798	3.36E-09	3.84E-07
XM_005256336.4	-1.729123487	3.37E-09	3.84E-07
NM_001264573.2	1.549662326	3.38E-09	3.85E-07
NM_001270397.2	1.487485483	3.38E-09	3.85E-07
XM_017010260.2	1.15612082	3.38E-09	3.85E-07
NR_110839.1	1.571069823	3.39E-09	3.85E-07
NR_037144.1	1.414377226	3.39E-09	3.85E-07
NM_020813.4	1.162223458	3.40E-09	3.85E-07
NM_148672.3	1.298296516	3.40E-09	3.86E-07
NM_031924.6	0.8922408	3.40E-09	3.86E-07
XM_017026761.1	1.246358106	3.41E-09	3.86E-07
XM_017006299.1	1.245722146	3.41E-09	3.86E-07
NR_144347.2	1.32833139	3.42E-09	3.86E-07
XM_011537850.3	1.531448105	3.42E-09	3.86E-07
NM_001351594.2	1.142881916	3.42E-09	3.86E-07
NM_001306172.1	1.615107523	3.42E-09	3.86E-07
XM_017006294.1	1.348264069	3.43E-09	3.86E-07
NR_033984.1	1.207840645	3.43E-09	3.86E-07
XR_002959125.1	1.105478565	3.44E-09	3.87E-07
NM_001355224.2	1.259820517	3.45E-09	3.87E-07
XR_948146.3	1.191550915	3.46E-09	3.89E-07
NM_001029955.4	1.410403507	3.49E-09	3.91E-07
NR_157594.1	1.420109923	3.49E-09	3.91E-07
NR_138032.1	1.460658033	3.51E-09	3.93E-07
NM_181985.4	1.796111066	3.52E-09	3.93E-07
NM_003950.4	1.164507692	3.52E-09	3.93E-07
NM_001353980.1	1.356550243	3.52E-09	3.93E-07
NM_001039132.3	1.327785628	3.53E-09	3.94E-07
XR_428133.4	1.748023457	3.55E-09	3.95E-07
NM_032779.4	1.279831802	3.55E-09	3.95E-07
XR_001740664.1	1.825772558	3.56E-09	3.95E-07
XR_946953.2	1.670427028	3.56E-09	3.95E-07
NM_001126049.1	1.277087698	3.56E-09	3.95E-07
XM_011512732.2	1.96415503	3.57E-09	3.95E-07
NM_001350918.2	1.048390055	3.57E-09	3.95E-07
XM_017010302.2	1.349071226	3.57E-09	3.95E-07
XR_001755603.2	1.288555082	3.58E-09	3.96E-07
NM_001367342.1	1.333255438	3.58E-09	3.96E-07
NM_001297625.1	1.389938758	3.59E-09	3.96E-07
NM_001323913.2	1.232949959	3.59E-09	3.96E-07
XM_024448408.1	1.383052119	3.60E-09	3.96E-07
NM_001101339.3	1.291065984	3.60E-09	3.96E-07
NR_110106.1	1.40263491	3.60E-09	3.96E-07
XR_947461.3	1.288203242	3.60E-09	3.96E-07
NM_005061.3	1.229331834	3.61E-09	3.97E-07
XM_017001035.1	1.220612118	3.61E-09	3.97E-07
XR_002957100.1	1.396041717	3.62E-09	3.97E-07
NR_163998.1	1.069457031	3.62E-09	3.97E-07
NM_173515.4	1.357013631	3.63E-09	3.97E-07
XR_001755464.2	1.814333577	3.64E-09	3.98E-07
XM_011519122.3	1.66968571	3.65E-09	3.99E-07
XM_017026292.2	0.896034306	3.65E-09	3.99E-07
XR_002957491.1	1.711776297	3.67E-09	4.00E-07
XR_001746497.1	1.792168387	3.68E-09	4.01E-07
NM_001291926.2	1.954825469	3.69E-09	4.02E-07
XM_017009742.2	1.486192057	3.71E-09	4.03E-07
NM_001354685.2	1.067159887	3.71E-09	4.03E-07
NR_026876.1	1.261025002	3.71E-09	4.03E-07
NM_001366031.2	1.385135954	3.72E-09	4.03E-07
XM_017012595.1	1.256077403	3.72E-09	4.04E-07
XM_017000774.2	1.195633564	3.73E-09	4.04E-07
XM_011529580.3	1.233863364	3.74E-09	4.05E-07
XR_927729.2	1.361245515	3.75E-09	4.05E-07
XR_001746170.1	1.325725437	3.75E-09	4.06E-07
NM_004733.4	1.077155548	3.76E-09	4.06E-07
NR_110867.1	1.616023278	3.76E-09	4.06E-07
NR_120363.1	1.379986314	3.77E-09	4.06E-07
NR_028375.2	1.591067037	3.77E-09	4.06E-07
NM_001321155.2	1.12385097	3.78E-09	4.06E-07
NM_153260.3	0.990333484	3.78E-09	4.06E-07
XR_949714.2	1.266085903	3.79E-09	4.06E-07
XM_011533465.1	1.147219453	3.79E-09	4.06E-07
NM_001322233.2	1.245993725	3.79E-09	4.06E-07
XM_017017401.1	1.473621964	3.80E-09	4.06E-07
NR_149152.2	1.031444724	3.80E-09	4.06E-07
NR_148933.1	1.580649306	3.80E-09	4.06E-07
XM_017021641.2	1.255637769	3.80E-09	4.06E-07
NR_146912.1	1.45007666	3.81E-09	4.07E-07
NM_001816.4	1.660492617	3.81E-09	4.07E-07
XM_024449230.1	0.967695593	3.81E-09	4.07E-07
XR_938939.2	1.186306886	3.83E-09	4.07E-07
NR_144629.1	1.318080596	3.83E-09	4.07E-07
NR_027412.1	1.382205199	3.83E-09	4.07E-07
XR_001741040.2	1.371526373	3.84E-09	4.07E-07
NR_110133.1	1.175699189	3.84E-09	4.07E-07
NM_145204.4	0.955519196	3.84E-09	4.07E-07
NM_001291812.1	1.318929284	3.84E-09	4.07E-07
NR_047484.2	1.320316405	3.85E-09	4.07E-07
XM_006723213.3	1.226264173	3.86E-09	4.08E-07
XM_017025981.2	1.303328787	3.86E-09	4.08E-07
NM_001039211.3	1.376441274	3.86E-09	4.08E-07
XR_001742454.1	1.339144573	3.87E-09	4.08E-07
NR_033267.1	1.405475582	3.87E-09	4.08E-07
XR_947466.3	1.257970172	3.87E-09	4.08E-07
XM_017026113.2	1.269290642	3.87E-09	4.08E-07
XM_011538791.3	1.072142434	3.87E-09	4.08E-07
NM_001354686.2	1.00253709	3.88E-09	4.08E-07
NR_138031.1	1.525947392	3.88E-09	4.08E-07
XR_001740369.1	1.14153662	3.89E-09	4.08E-07
XM_006716292.3	1.182744152	3.90E-09	4.08E-07
NM_001257414.2	1.337483323	3.90E-09	4.08E-07
XM_017018298.2	1.218991391	3.90E-09	4.08E-07
NM_001300949.1	1.171393878	3.90E-09	4.08E-07
XM_011544523.2	1.451979927	3.90E-09	4.08E-07
XR_002956945.1	1.33231808	3.91E-09	4.08E-07
XM_011529181.3	1.244280425	3.91E-09	4.08E-07
XR_001744392.1	1.077478485	3.92E-09	4.08E-07
NR_146482.1	1.946246315	3.93E-09	4.08E-07
NR_160735.1	1.275961647	3.93E-09	4.08E-07
NR_163985.1	1.283869837	3.93E-09	4.08E-07
XM_011541941.3	1.226863278	3.93E-09	4.08E-07
NR_146611.1	1.229892254	3.94E-09	4.09E-07
NM_018324.3	1.681086142	3.95E-09	4.09E-07
XM_011524295.2	-1.360885604	3.95E-09	4.09E-07
NR_104336.1	1.973945653	3.95E-09	4.09E-07
NM_001371414.1	1.353887515	3.97E-09	4.10E-07
NR_109997.1	1.242206546	3.97E-09	4.10E-07
NM_024674.6	1.31047738	3.98E-09	4.10E-07
NM_182966.4	1.700272843	3.98E-09	4.10E-07
NM_183236.3	1.388023861	3.98E-09	4.10E-07
XR_002956515.1	1.437965966	3.98E-09	4.10E-07
NM_001330742.2	1.20126519	3.98E-09	4.10E-07
XR_001739681.2	1.57354905	3.98E-09	4.10E-07
NM_001347890.1	-1.135966561	3.99E-09	4.10E-07
NR_033861.1	1.151344733	3.99E-09	4.10E-07
NM_001330343.2	1.602755588	3.99E-09	4.10E-07
NR_110628.1	1.248814386	4.00E-09	4.10E-07
NM_001366654.2	1.539157526	4.00E-09	4.10E-07
NR_038292.1	1.437902602	4.01E-09	4.10E-07
XR_001742018.1	1.274433265	4.01E-09	4.11E-07
XR_001753953.1	1.551302213	4.02E-09	4.11E-07
XM_011535585.2	1.477052133	4.03E-09	4.12E-07
XR_952226.1	1.540296193	4.04E-09	4.12E-07
NM_001367339.1	1.241766114	4.04E-09	4.12E-07
NM_001322236.2	1.269024476	4.05E-09	4.12E-07
NR_038219.1	1.141189723	4.05E-09	4.12E-07
NM_001013657.3	1.26301005	4.05E-09	4.12E-07
NM_020714.3	0.994752125	4.06E-09	4.13E-07
XM_024447367.1	1.23720156	4.07E-09	4.13E-07
NR_046456.1	1.351090113	4.07E-09	4.13E-07
XM_024451109.1	1.144387677	4.08E-09	4.13E-07
XM_024451869.1	1.140687985	4.08E-09	4.14E-07
NM_001301212.2	0.965891969	4.09E-09	4.14E-07
NR_136739.2	1.004073542	4.09E-09	4.14E-07
NM_001363980.2	1.111573965	4.09E-09	4.14E-07
NM_001017989.3	0.99701924	4.10E-09	4.14E-07
NM_001362438.2	1.156587963	4.11E-09	4.14E-07
NM_178009.5	1.016658447	4.11E-09	4.14E-07
XR_001741406.1	1.14979293	4.11E-09	4.14E-07
NM_001320974.2	1.304604824	4.11E-09	4.14E-07
NR_122072.1	1.362225666	4.11E-09	4.14E-07
NM_001348279.2	0.977977396	4.12E-09	4.14E-07
NM_001322271.2	0.955209765	4.14E-09	4.15E-07
NR_046593.1	1.446348305	4.14E-09	4.15E-07
XM_011515702.3	1.338388515	4.14E-09	4.15E-07
NM_001257160.2	1.401899123	4.15E-09	4.15E-07
NR_109868.1	1.808808964	4.15E-09	4.15E-07
XM_017014313.2	0.921316729	4.16E-09	4.16E-07
XM_017007926.1	1.258244667	4.16E-09	4.16E-07
XM_017024406.1	1.623780861	4.16E-09	4.16E-07
XM_024449680.1	1.162305884	4.16E-09	4.16E-07
XR_930791.2	1.518201135	4.17E-09	4.16E-07
NM_001286749.2	1.211911351	4.17E-09	4.16E-07
XM_017017694.1	1.347373723	4.18E-09	4.16E-07
XM_005258784.3	1.302447488	4.19E-09	4.16E-07
NM_001318240.1	1.102084508	4.19E-09	4.16E-07
XM_011528194.3	1.51282909	4.19E-09	4.16E-07
NR_125956.1	1.229017707	4.20E-09	4.16E-07
XM_011539871.3	1.355219178	4.20E-09	4.16E-07
XR_001744943.2	1.538995338	4.20E-09	4.16E-07
XM_011538197.2	-1.801644676	4.21E-09	4.17E-07
XM_011532890.3	1.42173214	4.21E-09	4.17E-07
NM_017947.4	1.428630576	4.22E-09	4.17E-07
XR_946292.2	1.866670233	4.22E-09	4.17E-07
NM_001318053.2	1.297878249	4.22E-09	4.17E-07
XR_924637.3	1.243338656	4.23E-09	4.17E-07
XR_925754.3	1.451512832	4.24E-09	4.17E-07
XR_949689.3	1.326007852	4.24E-09	4.17E-07
XR_945929.3	1.439906091	4.24E-09	4.17E-07
XM_017018045.1	1.275563111	4.25E-09	4.17E-07
XR_001753013.2	1.301794938	4.25E-09	4.17E-07
NM_001047.4	1.002505036	4.26E-09	4.17E-07
XR_929950.2	1.763091586	4.26E-09	4.17E-07
NR_157848.1	1.159889369	4.26E-09	4.17E-07
NR_160550.1	1.490426464	4.26E-09	4.17E-07
NR_038859.1	1.451986151	4.26E-09	4.17E-07
XM_005266962.4	1.12121944	4.27E-09	4.18E-07
NM_058216.3	1.094925493	4.28E-09	4.18E-07
XR_940991.3	1.463412967	4.28E-09	4.18E-07
NR_110837.1	0.932258578	4.29E-09	4.18E-07
NM_001102651.2	0.996731516	4.29E-09	4.18E-07
XM_017013096.1	1.101063451	4.29E-09	4.18E-07
NM_001160166.2	1.432002666	4.31E-09	4.19E-07
XR_943796.3	1.155071391	4.31E-09	4.19E-07
XR_001745291.1	1.670464853	4.31E-09	4.19E-07
XM_011529254.2	1.416646768	4.31E-09	4.19E-07
NR_038878.1	1.668564379	4.32E-09	4.19E-07
NR_145982.1	1.488608662	4.32E-09	4.19E-07
XM_005267537.4	1.062146991	4.32E-09	4.19E-07
NM_001301875.2	1.278109252	4.32E-09	4.19E-07
NM_001377498.1	1.084400763	4.34E-09	4.20E-07
NM_033204.4	1.162883626	4.35E-09	4.20E-07
XR_923645.3	1.325806596	4.35E-09	4.20E-07
XR_001750375.2	1.160623524	4.36E-09	4.20E-07
NR_003571.1	1.315044774	4.36E-09	4.20E-07
NR_110260.1	1.125336574	4.36E-09	4.20E-07
NM_138374.3	1.209068991	4.37E-09	4.21E-07
NM_001171979.2	1.534091868	4.37E-09	4.21E-07
XM_017024926.2	1.183437277	4.39E-09	4.22E-07
NM_001351219.2	1.277021785	4.39E-09	4.22E-07
XM_006715349.4	1.142104502	4.39E-09	4.22E-07
XR_001756849.1	1.038107281	4.40E-09	4.22E-07
NM_001319124.2	1.044987303	4.40E-09	4.22E-07
NR_034033.1	1.377954534	4.41E-09	4.23E-07
NM_001366796.2	1.118165723	4.42E-09	4.23E-07
NR_152794.1	1.509176648	4.43E-09	4.23E-07
NM_001142684.2	1.220091403	4.43E-09	4.23E-07
NR_039980.1	1.247953339	4.43E-09	4.23E-07
XR_924014.2	1.743724093	4.43E-09	4.23E-07
NR_108087.1	1.6226291	4.44E-09	4.23E-07
NM_001363643.2	0.803665062	4.44E-09	4.23E-07
NM_001002814.3	1.340737589	4.44E-09	4.23E-07
NM_001319126.2	0.997864084	4.48E-09	4.26E-07
NM_020638.3	1.99996701	4.48E-09	4.26E-07
XR_926566.2	1.157961675	4.48E-09	4.26E-07
XM_017010475.1	1.649012008	4.49E-09	4.26E-07
NM_015065.3	1.311369963	4.50E-09	4.27E-07
XR_002958368.1	1.37365352	4.50E-09	4.27E-07
XR_931960.3	1.126650997	4.52E-09	4.28E-07
NM_003979.4	1.677136029	4.52E-09	4.28E-07
NM_024996.7	1.126517099	4.53E-09	4.28E-07
XR_001756167.1	1.540284784	4.53E-09	4.28E-07
XM_017022401.2	0.933443737	4.53E-09	4.28E-07
NR_110646.1	1.631094585	4.54E-09	4.28E-07
XM_017010242.2	1.115429082	4.54E-09	4.28E-07
NM_001013647.2	1.164241243	4.55E-09	4.28E-07
XR_001737844.2	1.199784448	4.55E-09	4.28E-07
XR_001755602.2	1.603423079	4.55E-09	4.28E-07
NM_001369454.1	0.832068106	4.55E-09	4.28E-07
NR_046662.2	1.216271186	4.56E-09	4.29E-07
XR_002958816.1	1.495476034	4.58E-09	4.29E-07
XR_001748733.2	1.260323145	4.58E-09	4.29E-07
NR_110906.2	1.355954088	4.58E-09	4.29E-07
NM_012409.4	1.249327271	4.59E-09	4.29E-07
NM_001258393.3	0.83378113	4.60E-09	4.29E-07
XM_011517167.2	1.947648011	4.60E-09	4.29E-07
NR_046702.1	1.396749605	4.60E-09	4.29E-07
NR_110729.1	1.287514636	4.60E-09	4.29E-07
NM_000388.4	1.030533611	4.61E-09	4.29E-07
NM_174900.5	1.42774434	4.61E-09	4.29E-07
NM_139242.4	1.107629649	4.62E-09	4.29E-07
NM_017831.4	1.249196509	4.62E-09	4.29E-07
XM_017005491.2	1.134153709	4.62E-09	4.29E-07
XR_933748.3	1.247509884	4.63E-09	4.29E-07
XR_001741795.1	0.926623428	4.63E-09	4.29E-07
XR_001746758.2	1.473895167	4.63E-09	4.29E-07
XM_017028406.1	1.393039952	4.63E-09	4.29E-07
NM_007027.4	0.901154078	4.64E-09	4.29E-07
NM_001146684.3	1.392701918	4.64E-09	4.29E-07
NM_001007022.3	1.087756517	4.64E-09	4.29E-07
XR_946699.2	1.294715322	4.65E-09	4.29E-07
XM_017013122.2	1.346510829	4.65E-09	4.29E-07
NR_135293.1	1.050027895	4.65E-09	4.29E-07
XR_933063.3	1.180507392	4.65E-09	4.29E-07
NR_110104.1	1.174794833	4.66E-09	4.29E-07
NR_073010.2	1.236774265	4.66E-09	4.29E-07
NM_001193427.1	1.105971996	4.66E-09	4.29E-07
XR_001746022.1	1.046173424	4.67E-09	4.29E-07
XM_017019184.1	-1.99057073	4.67E-09	4.29E-07
NM_031219.4	1.213571839	4.67E-09	4.29E-07
NR_024507.2	1.43968188	4.67E-09	4.29E-07
XM_017014614.1	1.06164738	4.68E-09	4.29E-07
NM_001324221.2	1.700932992	4.68E-09	4.29E-07
XM_011528193.3	1.52214771	4.69E-09	4.29E-07
XM_017017688.1	1.411801261	4.69E-09	4.29E-07
NR_117087.1	1.09953091	4.69E-09	4.30E-07
XR_001753604.1	1.558389279	4.70E-09	4.30E-07
NR_027033.2	1.43436321	4.71E-09	4.30E-07
NM_001060.6	1.330868774	4.72E-09	4.31E-07
XR_934769.3	1.26881691	4.72E-09	4.31E-07
NR_109994.1	1.664235388	4.72E-09	4.31E-07
NR_134476.1	1.329958835	4.73E-09	4.31E-07
NM_133473.4	1.066971354	4.73E-09	4.31E-07
XR_001740930.1	1.586715716	4.74E-09	4.31E-07
NR_047492.1	1.552928783	4.74E-09	4.31E-07
NR_120311.1	1.467932555	4.74E-09	4.31E-07
XM_011539501.2	1.071529385	4.74E-09	4.31E-07
NR_027471.1	1.404017071	4.76E-09	4.32E-07
NM_153216.2	1.346146418	4.78E-09	4.33E-07
NM_001256280.2	1.322611507	4.78E-09	4.34E-07
XR_001754618.1	1.91578698	4.79E-09	4.34E-07
XM_017014339.1	1.428117248	4.81E-09	4.35E-07
XR_002957872.1	1.556824242	4.81E-09	4.35E-07
NM_024654.5	1.030293835	4.83E-09	4.36E-07
XM_011541425.3	1.484285822	4.83E-09	4.36E-07
XM_017030017.1	1.677137987	4.83E-09	4.36E-07
NM_001143943.1	1.087172043	4.84E-09	4.36E-07
XM_017018105.2	1.383761805	4.84E-09	4.36E-07
NM_032045.5	1.211479373	4.86E-09	4.37E-07
NM_001282670.1	1.125975034	4.86E-09	4.37E-07
XM_011539584.3	1.248585553	4.87E-09	4.37E-07
NM_001136483.3	1.254544828	4.87E-09	4.37E-07
NM_001291006.2	1.3072461	4.88E-09	4.38E-07
NM_001365716.1	1.006113571	4.88E-09	4.38E-07
XR_002958878.1	1.436834649	4.88E-09	4.38E-07
NM_001561.6	1.244802913	4.89E-09	4.38E-07
XM_024450543.1	1.457343482	4.89E-09	4.38E-07
NM_001161346.2	1.19038897	4.90E-09	4.38E-07
XM_011516372.3	1.078362813	4.90E-09	4.38E-07
XM_017020399.1	1.372411697	4.90E-09	4.38E-07
NM_024865.4	1.402542316	4.90E-09	4.38E-07
NM_001297588.2	1.502870768	4.91E-09	4.38E-07
XR_001743671.2	0.933190384	4.92E-09	4.39E-07
XR_002957914.1	1.202587745	4.95E-09	4.41E-07
XM_017009156.2	1.294676829	4.96E-09	4.42E-07
XM_024449944.1	1.26434277	4.99E-09	4.44E-07
XM_005251918.5	1.175121239	4.99E-09	4.44E-07
NR_144687.2	0.961358079	5.00E-09	4.45E-07
XR_001745818.2	1.482947524	5.01E-09	4.45E-07
NM_001278549.2	1.209787038	5.01E-09	4.45E-07
XM_011540550.1	1.496613549	5.02E-09	4.45E-07
NR_160737.1	1.27592016	5.02E-09	4.45E-07
NM_001345948.2	1.060772932	5.03E-09	4.45E-07
NR_104662.1	1.435400735	5.03E-09	4.45E-07
XR_944020.2	1.291795249	5.04E-09	4.46E-07
NM_001085429.2	1.334089892	5.04E-09	4.46E-07
NR_130777.1	1.533775548	5.05E-09	4.46E-07
NR_110554.1	1.280888329	5.05E-09	4.46E-07
NR_033341.1	0.930057975	5.06E-09	4.46E-07
XR_922216.3	1.378682591	5.06E-09	4.46E-07
XR_944216.1	1.674874337	5.07E-09	4.46E-07
NR_146292.1	1.309797449	5.07E-09	4.46E-07
NM_182762.4	1.31675872	5.09E-09	4.47E-07
XR_001748245.1	1.205472398	5.09E-09	4.47E-07
XM_017014473.2	1.364467103	5.10E-09	4.48E-07
NM_001207023.2	1.738118923	5.13E-09	4.50E-07
NR_036595.1	1.308013879	5.14E-09	4.51E-07
NR_037771.2	0.778821951	5.14E-09	4.51E-07
NM_213598.4	1.209980396	5.15E-09	4.51E-07
NM_001038603.3	1.44330456	5.16E-09	4.51E-07
NM_033540.3	1.459432512	5.16E-09	4.51E-07
NM_001033667.3	1.699450246	5.16E-09	4.51E-07
NR_135238.1	1.497501281	5.17E-09	4.51E-07
XR_001744842.2	1.005464145	5.17E-09	4.51E-07
XR_001742696.2	1.67863504	5.17E-09	4.51E-07
XM_011520635.2	1.390436816	5.17E-09	4.51E-07
XM_011516059.2	1.127406908	5.18E-09	4.51E-07
XM_024448000.1	1.359285276	5.19E-09	4.51E-07
NM_003666.3	0.963830461	5.19E-09	4.51E-07
XR_940225.2	1.678586435	5.20E-09	4.51E-07
NM_001354684.2	1.054600706	5.20E-09	4.51E-07
XR_001752943.1	1.503915018	5.20E-09	4.51E-07
NR_109840.2	1.088562952	5.21E-09	4.51E-07
NM_001322811.2	1.263454279	5.21E-09	4.51E-07
XR_002957773.1	1.152828686	5.21E-09	4.51E-07
XR_001748477.1	1.451693651	5.21E-09	4.51E-07
NM_001135036.1	1.141559179	5.22E-09	4.51E-07
NM_001039938.2	1.252274657	5.23E-09	4.52E-07
NR_110090.1	1.253087546	5.24E-09	4.52E-07
XR_001744727.2	1.401853461	5.25E-09	4.52E-07
XM_017011798.2	0.988925294	5.25E-09	4.52E-07
XR_001744422.1	1.636768296	5.25E-09	4.52E-07
NR_028337.1	1.668833278	5.26E-09	4.52E-07
NM_138492.6	1.405090269	5.26E-09	4.52E-07
XR_002959042.1	1.497939425	5.26E-09	4.52E-07
NM_012123.4	0.964732112	5.26E-09	4.52E-07
NR_159803.1	1.197387204	5.28E-09	4.52E-07
NM_001303270.2	1.261813889	5.29E-09	4.52E-07
NM_001291913.2	1.357465395	5.29E-09	4.52E-07
NM_001371765.1	1.061820307	5.29E-09	4.52E-07
NM_133645.3	0.983625774	5.29E-09	4.52E-07
XR_001738127.1	1.281900201	5.29E-09	4.52E-07
XM_006714821.3	1.01707139	5.29E-09	4.52E-07
NM_031886.2	1.443010434	5.29E-09	4.52E-07
NM_001256279.2	1.350054805	5.29E-09	4.52E-07
NM_182633.3	1.13058765	5.30E-09	4.52E-07
XR_001740081.1	1.403890113	5.30E-09	4.52E-07
NM_001166687.1	-1.396818473	5.31E-09	4.52E-07
NM_014005.4	1.291531255	5.31E-09	4.52E-07
XR_002956567.1	1.624032769	5.33E-09	4.54E-07
NM_001371702.1	1.280592606	5.34E-09	4.54E-07
NR_135494.2	1.611642513	5.35E-09	4.54E-07
NM_001278208.1	1.352166254	5.35E-09	4.54E-07
XM_017024341.2	1.321799648	5.35E-09	4.54E-07
XR_242166.3	1.584074003	5.35E-09	4.54E-07
XM_017001460.2	1.014301095	5.35E-09	4.54E-07
NM_001358683.3	1.352959434	5.35E-09	4.54E-07
NM_025265.4	1.367044092	5.38E-09	4.56E-07
NM_133444.3	0.99408997	5.38E-09	4.56E-07
NR_120660.1	1.383540039	5.40E-09	4.56E-07
XM_011544074.2	1.551006204	5.41E-09	4.57E-07
NM_030824.3	1.34028175	5.42E-09	4.57E-07
XR_158845.5	1.404321509	5.42E-09	4.57E-07
XM_011510095.2	1.306538644	5.42E-09	4.57E-07
XM_017001245.2	1.461474117	5.43E-09	4.57E-07
XM_006724527.4	1.014895822	5.43E-09	4.57E-07
NM_024106.3	1.405695122	5.43E-09	4.57E-07
NM_052858.6	1.479034482	5.44E-09	4.57E-07
XM_017022708.2	1.318378845	5.44E-09	4.58E-07
NM_001286817.2	1.376840762	5.45E-09	4.58E-07
XM_006722873.4	1.698134604	5.46E-09	4.59E-07
XM_005271621.4	1.273467587	5.46E-09	4.59E-07
XM_017030083.1	1.412171175	5.47E-09	4.59E-07
XM_017026749.1	1.010646147	5.48E-09	4.59E-07
XR_001747348.1	1.31157324	5.49E-09	4.60E-07
XM_011538790.3	1.124576238	5.50E-09	4.60E-07
XM_011541092.3	1.215291973	5.50E-09	4.60E-07
NR_135687.1	1.672436887	5.50E-09	4.60E-07
NM_001370209.1	0.828913466	5.51E-09	4.60E-07
NR_104097.1	1.665301546	5.53E-09	4.61E-07
XR_002959806.1	1.701626943	5.53E-09	4.61E-07
NR_104649.1	1.453614071	5.54E-09	4.61E-07
NM_001352129.2	2.087947468	5.54E-09	4.61E-07
NR_135065.1	1.431811456	5.55E-09	4.62E-07
NR_033849.1	1.264723034	5.56E-09	4.62E-07
XR_002957477.1	1.793835416	5.56E-09	4.62E-07
NM_001329929.2	1.02588916	5.56E-09	4.62E-07
XM_024454137.1	1.20600396	5.57E-09	4.63E-07
NM_001300995.1	1.725085634	5.58E-09	4.63E-07
NM_001282872.1	1.318560904	5.62E-09	4.65E-07
XM_011539916.3	1.326426322	5.62E-09	4.65E-07
NR_135551.1	1.30710815	5.62E-09	4.65E-07
NR_160672.1	1.404700587	5.62E-09	4.65E-07
XM_024451282.1	1.146771874	5.62E-09	4.65E-07
XR_001738428.2	1.142240247	5.63E-09	4.65E-07
NR_144688.2	1.003743795	5.63E-09	4.65E-07
XM_011532760.2	1.142930499	5.63E-09	4.65E-07
XM_005264332.4	0.926836481	5.64E-09	4.65E-07
NM_001007242.3	1.298279497	5.64E-09	4.65E-07
NM_138458.4	0.923858308	5.65E-09	4.65E-07
XR_939373.2	1.69127503	5.66E-09	4.66E-07
NR_003262.1	1.468550748	5.66E-09	4.66E-07
XR_001755857.1	1.576723929	5.67E-09	4.66E-07
XM_017008691.2	1.487877411	5.67E-09	4.66E-07
XR_241158.3	1.45358973	5.68E-09	4.66E-07
NR_152444.1	1.026900161	5.68E-09	4.66E-07
NM_002164.6	1.605663983	5.68E-09	4.66E-07
XR_001754051.1	1.151389457	5.69E-09	4.67E-07
NR_040245.1	1.206904131	5.70E-09	4.67E-07
XR_001737673.1	1.696160814	5.71E-09	4.67E-07
XM_011537108.2	1.128374862	5.71E-09	4.67E-07
XM_024453440.1	1.206201369	5.72E-09	4.67E-07
NM_017525.3	1.510845332	5.72E-09	4.67E-07
NM_022437.3	1.099658842	5.73E-09	4.68E-07
NR_024593.1	1.131501652	5.73E-09	4.68E-07
XR_001748420.1	1.55173129	5.74E-09	4.68E-07
NM_001301852.3	1.020797856	5.74E-09	4.68E-07
NM_177422.3	1.056907779	5.75E-09	4.68E-07
NM_001289161.2	1.308132557	5.75E-09	4.68E-07
XR_001752540.2	-2.553002673	5.80E-09	4.71E-07
NM_001347888.2	1.26743292	5.82E-09	4.73E-07
XM_006723072.4	1.353992515	5.82E-09	4.73E-07
NR_110514.1	1.506145601	5.83E-09	4.73E-07
XR_001748385.1	1.203896252	5.83E-09	4.73E-07
XM_005259393.3	1.470392904	5.83E-09	4.73E-07
XR_001746732.2	1.495607017	5.84E-09	4.73E-07
NM_001257410.2	1.383505437	5.85E-09	4.73E-07
NM_016619.3	1.425941608	5.85E-09	4.73E-07
XM_024453727.1	1.093484466	5.85E-09	4.73E-07
NM_001323910.2	1.316219006	5.87E-09	4.73E-07
XR_001741476.2	1.68337551	5.87E-09	4.73E-07
XR_001740875.2	1.423269119	5.88E-09	4.73E-07
NM_001330384.2	1.084965278	5.88E-09	4.73E-07
XM_017025662.2	1.074015659	5.88E-09	4.73E-07
XR_001748411.2	1.616561088	5.88E-09	4.73E-07
NM_001324446.2	0.995788546	5.89E-09	4.73E-07
NR_152821.1	1.402543814	5.89E-09	4.73E-07
XR_001749742.2	1.352095934	5.89E-09	4.73E-07
XR_001750406.2	1.149274342	5.89E-09	4.73E-07
XM_024449383.1	1.102795702	5.89E-09	4.73E-07
NM_001375847.1	1.373842298	5.89E-09	4.73E-07
NM_001193612.1	1.432687909	5.89E-09	4.73E-07
NM_152615.2	1.072257218	5.90E-09	4.73E-07
XM_017004911.2	0.914778108	5.91E-09	4.73E-07
XR_001751783.2	1.451857905	5.91E-09	4.73E-07
NM_001162496.3	1.361200868	5.92E-09	4.74E-07
XR_001749121.2	1.520713723	5.94E-09	4.75E-07
XR_002958956.1	1.432286472	5.94E-09	4.75E-07
NM_023000.2	0.974471312	5.95E-09	4.75E-07
XR_001752946.1	1.292714239	5.95E-09	4.75E-07
XR_947952.2	1.523089083	5.95E-09	4.75E-07
NM_001372188.1	0.995305153	5.98E-09	4.76E-07
XR_001746440.1	1.622900301	5.98E-09	4.76E-07
NM_001204056.1	1.024635463	5.99E-09	4.77E-07
NR_134574.1	1.03016136	5.99E-09	4.77E-07
XR_001740729.1	1.287305258	6.01E-09	4.78E-07
XR_001746841.1	1.120039183	6.02E-09	4.78E-07
XM_017015827.2	0.968089576	6.02E-09	4.78E-07
XM_005274162.4	1.346972352	6.02E-09	4.78E-07
NR_149039.1	1.326645242	6.04E-09	4.79E-07
XM_006716253.3	1.395658812	6.04E-09	4.79E-07
NR_146509.1	1.42050185	6.05E-09	4.79E-07
XR_001750989.2	1.433053472	6.05E-09	4.79E-07
XM_005270938.2	1.015916095	6.06E-09	4.79E-07
NM_021089.3	1.060103319	6.06E-09	4.79E-07
XR_929591.2	1.437216218	6.09E-09	4.81E-07
XM_006712301.2	1.038535559	6.09E-09	4.81E-07
XM_017027232.2	1.495049951	6.09E-09	4.81E-07
NM_014053.4	1.094174196	6.10E-09	4.81E-07
NR_034113.1	0.987652289	6.12E-09	4.82E-07
XM_017016964.2	1.556703094	6.12E-09	4.82E-07
XM_005248943.1	1.445088805	6.12E-09	4.82E-07
XM_017015164.1	1.121120553	6.12E-09	4.82E-07
XR_001741585.2	1.726076715	6.14E-09	4.82E-07
NM_173648.4	1.489171955	6.14E-09	4.82E-07
NM_080750.4	1.368714044	6.14E-09	4.82E-07
XR_939248.2	1.230949684	6.16E-09	4.83E-07
XM_024450913.1	1.485532674	6.16E-09	4.83E-07
XR_001741193.1	1.146201232	6.16E-09	4.83E-07
NM_001170553.1	1.258527327	6.18E-09	4.84E-07
XM_024449422.1	1.806258742	6.19E-09	4.85E-07
XR_946368.2	1.309353686	6.19E-09	4.85E-07
NM_033143.2	1.293282755	6.20E-09	4.85E-07
XR_001742759.1	1.389979358	6.22E-09	4.86E-07
XR_001746439.1	1.923311175	6.24E-09	4.87E-07
XM_017029302.1	1.080977681	6.24E-09	4.87E-07
XR_001743012.1	1.280843904	6.26E-09	4.89E-07
NR_145838.2	1.37617783	6.30E-09	4.91E-07
NR_038886.1	1.364662443	6.30E-09	4.91E-07
XR_001754152.1	0.950153647	6.30E-09	4.91E-07
XM_017021640.2	1.18142437	6.32E-09	4.91E-07
XR_001754565.1	1.145919868	6.35E-09	4.93E-07
XR_002957902.1	1.53096427	6.35E-09	4.93E-07
XM_011526460.2	1.292569061	6.35E-09	4.93E-07
XM_005271593.2	1.573314016	6.35E-09	4.93E-07
XR_002958495.1	1.283926554	6.37E-09	4.94E-07
NR_146081.1	1.484110921	6.37E-09	4.94E-07
NM_001363538.2	1.248187082	6.38E-09	4.94E-07
XM_024453957.1	1.353530333	6.38E-09	4.94E-07
XR_002956475.1	1.03150035	6.38E-09	4.94E-07
NR_110745.1	1.359619653	6.40E-09	4.95E-07
NM_000144.5	1.0411248	6.40E-09	4.95E-07
NM_138278.4	1.530933759	6.41E-09	4.95E-07
NM_001353354.2	0.943450692	6.41E-09	4.95E-07
NM_001323907.2	1.21697538	6.42E-09	4.95E-07
XR_001755341.2	-1.696191669	6.43E-09	4.95E-07
NM_001353458.2	1.33024245	6.43E-09	4.95E-07
NM_001317948.1	1.293336089	6.43E-09	4.95E-07
XM_005256920.1	1.139913133	6.45E-09	4.96E-07
XR_001745978.2	1.390587962	6.46E-09	4.97E-07
NR_103831.1	1.34100931	6.48E-09	4.98E-07
XM_011531635.2	1.025828757	6.49E-09	4.98E-07
XR_001755014.1	1.094365502	6.49E-09	4.98E-07
NM_001365790.2	1.383891536	6.50E-09	4.98E-07
XR_001740702.2	1.333001502	6.50E-09	4.98E-07
XR_935468.2	1.125845034	6.50E-09	4.98E-07
NM_001351389.2	1.022556969	6.50E-09	4.98E-07
NM_001348364.2	1.319076519	6.52E-09	4.99E-07
NR_002807.4	1.056091721	6.54E-09	4.99E-07
XR_002957064.1	1.056190162	6.55E-09	4.99E-07
NR_038444.1	1.257062871	6.55E-09	4.99E-07
XM_017000057.2	1.223844125	6.55E-09	4.99E-07
NM_001202517.3	1.155892972	6.55E-09	4.99E-07
NR_110661.1	1.480620518	6.56E-09	4.99E-07
XM_006722019.3	-3.798330583	6.56E-09	4.99E-07
NR_105018.1	1.498884407	6.57E-09	4.99E-07
XR_001752202.2	1.46219831	6.57E-09	4.99E-07
XM_005259753.3	1.379071343	6.58E-09	4.99E-07
XM_024450538.1	0.909123661	6.58E-09	4.99E-07
NR_120564.1	1.181758758	6.58E-09	4.99E-07
NM_001143939.3	1.459810156	6.59E-09	4.99E-07
NM_001256404.2	1.339605835	6.59E-09	4.99E-07
NM_182960.4	1.373499771	6.59E-09	4.99E-07
NM_001351777.1	0.998878711	6.60E-09	4.99E-07
NR_126390.1	1.330999654	6.60E-09	4.99E-07
NR_027121.1	1.564657082	6.60E-09	4.99E-07
NM_019894.4	1.146742089	6.60E-09	4.99E-07
XR_002958140.1	1.701791399	6.61E-09	5.00E-07
XM_011514828.3	-1.417855594	6.61E-09	5.00E-07
XR_002956472.1	1.016198732	6.63E-09	5.00E-07
NM_001004439.2	1.139768139	6.63E-09	5.00E-07
XR_001745427.1	1.556394982	6.63E-09	5.00E-07
NM_001045.6	1.374942597	6.64E-09	5.00E-07
NR_126448.1	1.311234278	6.64E-09	5.00E-07
NR_021485.2	1.462674648	6.65E-09	5.00E-07
NM_001291571.2	-2.051471887	6.65E-09	5.00E-07
XM_017013581.1	1.377877562	6.65E-09	5.00E-07
XR_941760.3	1.21992198	6.67E-09	5.00E-07
NR_024451.1	0.967897751	6.67E-09	5.00E-07
NM_031921.6	0.852728532	6.68E-09	5.00E-07
NM_133459.4	1.328435806	6.68E-09	5.00E-07
XR_002956342.1	1.418635724	6.68E-09	5.00E-07
XR_935998.1	1.57291632	6.68E-09	5.00E-07
NM_001173531.2	1.345415503	6.68E-09	5.00E-07
NM_001017967.4	1.143196081	6.69E-09	5.01E-07
XR_002959120.1	1.913873523	6.71E-09	5.02E-07
XM_017025669.2	1.15921654	6.72E-09	5.03E-07
NM_001283049.2	1.272665423	6.73E-09	5.03E-07
NM_133277.4	1.251450595	6.74E-09	5.03E-07
XR_429862.3	1.19629704	6.75E-09	5.03E-07
NR_109842.2	1.397622436	6.75E-09	5.03E-07
XM_017025661.2	1.102739298	6.75E-09	5.03E-07
NM_001007169.5	1.277439057	6.76E-09	5.03E-07
NR_135091.1	1.656494772	6.76E-09	5.03E-07
NM_001270473.1	1.05515982	6.76E-09	5.03E-07
NM_001291929.2	1.808912029	6.77E-09	5.03E-07
NR_146409.2	1.144951186	6.77E-09	5.03E-07
XR_001746150.2	1.078798777	6.78E-09	5.03E-07
XM_017017404.1	1.348669563	6.78E-09	5.03E-07
XR_950350.2	1.711131457	6.78E-09	5.03E-07
XM_017015354.1	1.588692501	6.79E-09	5.04E-07
NM_002003.5	1.590833029	6.80E-09	5.04E-07
XR_001755194.1	1.220684984	6.80E-09	5.04E-07
XM_011521669.3	1.340044358	6.81E-09	5.04E-07
NM_006866.4	1.301449929	6.82E-09	5.04E-07
XM_017006187.1	0.94017841	6.82E-09	5.04E-07
NM_014252.4	1.097801234	6.82E-09	5.04E-07
NM_001370182.1	1.064998405	6.83E-09	5.04E-07
NM_001304968.1	1.374608961	6.83E-09	5.04E-07
XM_017017932.1	1.566338391	6.83E-09	5.04E-07
XR_001748379.2	1.386766829	6.83E-09	5.04E-07
NM_024037.3	1.054612787	6.84E-09	5.04E-07
NM_024528.4	1.0108557	6.85E-09	5.04E-07
XR_001756124.1	0.980539487	6.87E-09	5.05E-07
XR_945491.2	1.374335511	6.88E-09	5.06E-07
NR_125966.1	1.43360084	6.89E-09	5.06E-07
NM_000130.5	1.408547165	6.90E-09	5.06E-07
NM_001190481.2	1.302159742	6.90E-09	5.06E-07
XM_024452302.1	1.159182944	6.90E-09	5.07E-07
NM_001277129.1	1.45006728	6.91E-09	5.07E-07
XR_002958144.1	1.114643052	6.92E-09	5.07E-07
NR_027432.1	1.294288355	6.92E-09	5.07E-07
NM_176821.4	1.30583317	6.93E-09	5.07E-07
NR_002947.2	1.295030194	6.93E-09	5.07E-07
XR_001756887.2	1.344872255	6.93E-09	5.07E-07
NM_001044387.2	0.98129937	6.93E-09	5.07E-07
NM_012133.6	0.879544844	6.95E-09	5.07E-07
XR_927226.3	1.609716703	6.95E-09	5.07E-07
NM_152595.5	0.99229042	6.95E-09	5.07E-07
NR_130933.1	1.428116223	6.95E-09	5.07E-07
XM_017021353.1	1.249295553	6.95E-09	5.07E-07
XR_002958817.1	1.313414534	6.97E-09	5.08E-07
XM_011512823.2	1.112480671	6.98E-09	5.08E-07
XM_017010906.2	1.243542777	6.98E-09	5.08E-07
NR_038383.1	1.43564952	7.00E-09	5.08E-07
NM_001244190.2	1.172274149	7.00E-09	5.08E-07
NR_026659.1	1.427085931	7.01E-09	5.09E-07
XM_011524455.2	-2.105709592	7.03E-09	5.10E-07
XM_024451882.1	0.974500649	7.04E-09	5.10E-07
XM_011522646.3	0.964015793	7.04E-09	5.10E-07
NM_017686.4	1.115363396	7.05E-09	5.11E-07
NR_104627.1	1.289518469	7.05E-09	5.11E-07
NR_120634.1	1.575213567	7.07E-09	5.12E-07
NM_019089.5	1.162986979	7.08E-09	5.12E-07
NR_160545.1	1.181786655	7.09E-09	5.13E-07
XM_006719074.2	-1.144799187	7.10E-09	5.13E-07
XR_952220.2	1.739511041	7.10E-09	5.13E-07
NM_001324218.2	1.819672495	7.10E-09	5.13E-07
NR_134873.1	1.053854493	7.12E-09	5.13E-07
NM_001320458.2	1.324495552	7.12E-09	5.14E-07
NM_001303618.2	1.432571795	7.14E-09	5.14E-07
NM_001368197.1	1.110222037	7.14E-09	5.14E-07
XR_001751656.2	1.330283834	7.15E-09	5.14E-07
NR_131245.1	1.665571676	7.15E-09	5.14E-07
NR_110456.2	1.610754379	7.15E-09	5.14E-07
NR_149718.1	1.214202615	7.16E-09	5.14E-07
XM_017021971.1	1.564613983	7.16E-09	5.14E-07
NM_052945.4	1.377860992	7.17E-09	5.15E-07
NM_001031628.2	1.340830185	7.19E-09	5.15E-07
XR_001755710.1	0.950631644	7.19E-09	5.15E-07
NM_138441.3	1.210085835	7.21E-09	5.17E-07
XR_002957935.1	1.347498991	7.23E-09	5.18E-07
XR_001755171.2	1.268145723	7.24E-09	5.18E-07
XM_005266253.3	1.241428099	7.26E-09	5.19E-07
XR_934789.3	1.529401317	7.26E-09	5.19E-07
NM_001098844.3	1.428855871	7.28E-09	5.20E-07
NR_039997.1	1.412076614	7.28E-09	5.20E-07
XM_011509531.2	1.392936414	7.28E-09	5.20E-07
XM_017024407.1	1.495886246	7.28E-09	5.20E-07
NR_026768.1	1.425981081	7.29E-09	5.20E-07
NM_001113523.3	1.082002707	7.31E-09	5.21E-07
XM_017022466.2	1.238814672	7.31E-09	5.21E-07
XM_024453956.1	1.369016204	7.32E-09	5.21E-07
NR_135010.1	1.29907518	7.33E-09	5.21E-07
XM_005245748.3	1.565841909	7.35E-09	5.22E-07
NM_001031672.4	0.974057165	7.35E-09	5.22E-07
NR_033408.1	1.463341554	7.36E-09	5.23E-07
XR_922356.1	1.436614328	7.38E-09	5.23E-07
XR_427012.3	1.385387484	7.38E-09	5.23E-07
NM_032971.3	1.433630811	7.38E-09	5.23E-07
NM_001303095.1	1.131274629	7.39E-09	5.24E-07
XR_001748575.1	1.27871221	7.40E-09	5.24E-07
NR_164308.1	1.792541415	7.40E-09	5.24E-07
XM_017011025.1	1.066651212	7.41E-09	5.24E-07
NR_046312.1	1.24788061	7.43E-09	5.25E-07
XR_928021.2	1.2404795	7.44E-09	5.26E-07
NM_024902.4	1.200188996	7.45E-09	5.26E-07
NM_052859.4	1.034588628	7.46E-09	5.26E-07
XR_944896.2	1.223825158	7.47E-09	5.27E-07
NM_001251977.2	1.100037309	7.48E-09	5.27E-07
XR_001741378.1	1.258573414	7.49E-09	5.27E-07
NM_001354668.2	1.363932576	7.49E-09	5.27E-07
XM_006715439.4	1.347221861	7.49E-09	5.27E-07
NR_104404.2	1.530141657	7.50E-09	5.27E-07
XM_024450526.1	1.150157643	7.50E-09	5.27E-07
NR_049718.1	1.000488626	7.52E-09	5.28E-07
XR_001752012.1	1.549552084	7.53E-09	5.29E-07
NM_001371577.1	0.818729826	7.54E-09	5.29E-07
XR_001746639.2	1.421049837	7.55E-09	5.29E-07
XM_024450615.1	1.366080738	7.56E-09	5.30E-07
XM_011544173.2	1.580896969	7.57E-09	5.31E-07
XM_017017402.1	1.288456387	7.58E-09	5.31E-07
NM_001375780.1	1.026215805	7.58E-09	5.31E-07
XR_001756591.2	1.215714853	7.59E-09	5.31E-07
NM_001042702.5	1.487552448	7.60E-09	5.31E-07
NM_001371384.1	1.109864368	7.60E-09	5.31E-07
XM_011545227.3	1.103558539	7.61E-09	5.31E-07
XR_001742922.1	1.513487695	7.63E-09	5.32E-07
NM_001319138.2	1.397268313	7.64E-09	5.33E-07
XR_001742932.1	1.334257633	7.67E-09	5.35E-07
XR_002956964.1	1.183156916	7.68E-09	5.35E-07
XM_011530894.2	1.391785019	7.69E-09	5.35E-07
XM_011518837.2	-2.068139363	7.69E-09	5.35E-07
NM_001355197.2	1.747379783	7.69E-09	5.35E-07
XM_017016311.2	1.167281807	7.70E-09	5.36E-07
XR_925251.3	1.579959855	7.73E-09	5.37E-07
NM_001366189.1	1.266255425	7.74E-09	5.37E-07
NM_001142703.2	1.373183352	7.74E-09	5.37E-07
NR_110386.1	1.463379059	7.75E-09	5.37E-07
XR_945458.2	1.337897446	7.77E-09	5.38E-07
NM_001371706.1	1.303611624	7.77E-09	5.38E-07
XM_017003444.1	1.290780662	7.77E-09	5.38E-07
NM_001321162.2	1.195595086	7.78E-09	5.38E-07
XM_017010262.2	1.262612542	7.78E-09	5.38E-07
NM_001329877.1	0.862899569	7.79E-09	5.38E-07
NR_148934.1	1.299255766	7.81E-09	5.40E-07
NM_001371970.1	1.260874516	7.82E-09	5.40E-07
XR_937583.3	1.712567865	7.84E-09	5.41E-07
NM_001130715.2	1.319578845	7.87E-09	5.43E-07
XM_017002094.2	1.497066928	7.88E-09	5.44E-07
NM_001165885.2	1.05796033	7.89E-09	5.44E-07
NM_017656.4	1.050061145	7.91E-09	5.44E-07
XR_925789.2	1.380259262	7.91E-09	5.44E-07
NM_138450.6	1.227593895	7.93E-09	5.46E-07
NM_001097638.3	1.297297308	7.93E-09	5.46E-07
XR_002959392.1	1.214310138	7.95E-09	5.46E-07
NR_027426.2	1.158153821	7.97E-09	5.48E-07
NR_133909.2	1.17722656	7.98E-09	5.48E-07
XM_017007976.1	1.773093473	7.99E-09	5.48E-07
XM_011516511.3	1.251413499	8.00E-09	5.49E-07
NR_125837.1	1.192834343	8.01E-09	5.49E-07
XM_011537044.3	1.167214532	8.01E-09	5.49E-07
NR_126364.1	1.012746912	8.03E-09	5.49E-07
NM_001303619.2	1.514961509	8.03E-09	5.49E-07
NM_001348756.2	1.458493953	8.03E-09	5.49E-07
XR_001748412.1	1.387556283	8.05E-09	5.50E-07
XR_001755902.2	1.764686505	8.07E-09	5.51E-07
XM_006719054.3	1.301364806	8.07E-09	5.51E-07
XM_005262111.2	1.428747089	8.07E-09	5.51E-07
NR_136709.2	1.147315485	8.09E-09	5.52E-07
NM_001190980.2	1.521053551	8.10E-09	5.52E-07
XR_001738753.2	1.239161385	8.11E-09	5.53E-07
NM_001330635.3	0.885329659	8.12E-09	5.53E-07
XR_990000023.1	1.528704375	8.14E-09	5.54E-07
NM_033386.4	1.245099618	8.14E-09	5.54E-07
NM_001304369.1	1.444913941	8.16E-09	5.54E-07
XR_002956694.1	0.95034536	8.16E-09	5.54E-07
NR_027982.1	1.915547537	8.16E-09	5.54E-07
XM_024451787.1	1.320681941	8.17E-09	5.54E-07
NR_109965.1	1.253788361	8.17E-09	5.54E-07
NM_203373.3	1.511143741	8.18E-09	5.54E-07
XM_017004253.2	1.336022079	8.18E-09	5.54E-07
XM_017005021.1	1.299730496	8.20E-09	5.54E-07
NM_001330693.3	1.098669572	8.20E-09	5.54E-07
NR_164310.1	1.762044737	8.21E-09	5.54E-07
NM_001371319.1	1.502473214	8.21E-09	5.54E-07
XM_017001958.1	1.126805887	8.21E-09	5.54E-07
NM_018984.4	1.084969299	8.21E-09	5.54E-07
NR_164114.1	1.736924614	8.22E-09	5.54E-07
XR_935734.2	1.296394341	8.22E-09	5.54E-07
NM_015235.3	-0.882419583	8.22E-09	5.54E-07
NM_003265.3	1.161645189	8.22E-09	5.54E-07
NR_126496.1	1.468038127	8.23E-09	5.55E-07
NM_001270533.2	-1.250586417	8.23E-09	5.55E-07
NM_001297624.1	1.357168717	8.25E-09	5.56E-07
NM_015433.3	1.180355949	8.27E-09	5.56E-07
NM_001202407.2	1.199857455	8.28E-09	5.56E-07
XM_017029329.1	1.467758722	8.28E-09	5.56E-07
XR_935636.2	1.505091526	8.28E-09	5.56E-07
NM_001039547.3	1.091641608	8.30E-09	5.57E-07
XM_011518834.2	-1.829098286	8.30E-09	5.57E-07
NM_178544.5	0.971808576	8.31E-09	5.57E-07
XM_017025663.2	1.093795752	8.32E-09	5.58E-07
NM_001278516.1	1.05829406	8.33E-09	5.58E-07
XR_936795.3	1.491030165	8.34E-09	5.58E-07
NM_001198536.2	1.310806222	8.34E-09	5.58E-07
NM_001363781.1	1.513642299	8.35E-09	5.58E-07
XR_002957953.1	1.200186939	8.35E-09	5.58E-07
XR_948404.2	1.659475521	8.36E-09	5.58E-07
XR_001749073.1	1.578209289	8.36E-09	5.58E-07
NM_001944.3	1.487458525	8.36E-09	5.58E-07
XR_932347.1	1.113571644	8.37E-09	5.58E-07
NM_004137.4	1.367974756	8.38E-09	5.58E-07
XR_001740425.1	1.55631586	8.38E-09	5.58E-07
NM_001145337.3	0.972619844	8.39E-09	5.58E-07
XM_017024408.2	1.473031723	8.39E-09	5.58E-07
NR_120416.1	1.374861379	8.43E-09	5.61E-07
NM_001364830.2	1.358810581	8.44E-09	5.61E-07
NM_001277155.3	1.225180068	8.44E-09	5.61E-07
NM_000843.4	1.163630393	8.44E-09	5.61E-07
NR_146190.1	1.121873877	8.45E-09	5.61E-07
XM_005254722.3	1.061619524	8.46E-09	5.61E-07
NR_103777.1	1.378411938	8.46E-09	5.61E-07
XR_001746600.1	1.265710183	8.46E-09	5.61E-07
NM_001291588.2	1.307629984	8.47E-09	5.61E-07
XR_935292.2	0.867953421	8.48E-09	5.61E-07
XR_002957545.1	1.225064171	8.49E-09	5.61E-07
XR_947991.2	1.359054016	8.50E-09	5.61E-07
XR_002959481.1	1.151608858	8.50E-09	5.61E-07
NM_001146206.1	1.554270364	8.50E-09	5.61E-07
NM_001324225.2	1.58159022	8.51E-09	5.61E-07
NR_024066.2	1.385630548	8.51E-09	5.61E-07
XR_935004.3	1.378538679	8.51E-09	5.61E-07
XR_924833.2	1.625813876	8.51E-09	5.61E-07
NM_001168237.2	0.804866739	8.52E-09	5.61E-07
NM_020917.3	0.917383477	8.53E-09	5.62E-07
XM_017007705.1	-1.633173634	8.53E-09	5.62E-07
XR_002956450.1	1.188387107	8.54E-09	5.62E-07
NM_000786.4	-1.415068093	8.54E-09	5.62E-07
XR_001740584.1	1.619703509	8.56E-09	5.63E-07
NR_036481.2	1.421631537	8.57E-09	5.63E-07
XR_922068.3	1.175672144	8.57E-09	5.63E-07
NR_146580.1	1.185201478	8.58E-09	5.63E-07
XM_011527787.3	1.434734785	8.59E-09	5.63E-07
NM_001143940.1	1.297699463	8.60E-09	5.64E-07
XM_011535762.2	1.218210969	8.62E-09	5.65E-07
XR_001737653.2	1.104031474	8.64E-09	5.66E-07
XR_002957543.1	1.359112229	8.66E-09	5.67E-07
NM_001195641.2	1.113445187	8.69E-09	5.69E-07
XM_017010577.1	1.028125024	8.70E-09	5.69E-07
NM_178324.3	1.040412213	8.70E-09	5.69E-07
NR_163984.1	1.368230238	8.71E-09	5.69E-07
XM_017012703.1	1.370747993	8.71E-09	5.69E-07
XR_001752209.1	1.374096408	8.71E-09	5.69E-07
XR_002956627.1	0.873888331	8.73E-09	5.69E-07
XM_017008530.1	1.101039711	8.73E-09	5.69E-07
XR_002957606.1	1.458309878	8.74E-09	5.69E-07
XR_001747851.1	1.538520855	8.74E-09	5.69E-07
NM_007163.4	1.473689081	8.75E-09	5.69E-07
NM_001331097.1	1.624741789	8.76E-09	5.69E-07
XM_017028034.2	1.181442948	8.76E-09	5.69E-07
NR_103872.2	1.069400265	8.76E-09	5.69E-07
NR_147248.2	1.1947217	8.76E-09	5.69E-07
XR_001753491.1	2.10444106	8.77E-09	5.69E-07
NR_027715.1	1.278347371	8.78E-09	5.70E-07
NM_001324453.2	1.037154714	8.78E-09	5.70E-07
XM_017022538.2	1.077564547	8.79E-09	5.70E-07
XR_001737843.2	1.184420775	8.79E-09	5.70E-07
NR_037705.2	0.921479307	8.82E-09	5.71E-07
XM_011531781.1	1.245998324	8.82E-09	5.71E-07
NR_104164.1	1.33084621	8.82E-09	5.71E-07
XR_931134.1	1.641399231	8.83E-09	5.71E-07
XM_017019261.1	1.184596441	8.83E-09	5.71E-07
XM_017005190.2	1.059750234	8.88E-09	5.74E-07
XR_001749867.2	1.046697662	8.89E-09	5.74E-07
XM_017015032.1	1.310476433	8.90E-09	5.74E-07
NM_001129820.2	1.392289619	8.91E-09	5.74E-07
XM_006712519.3	1.174377861	8.91E-09	5.75E-07
NM_024782.3	0.962740498	8.94E-09	5.76E-07
XM_024446566.1	0.865764213	8.95E-09	5.76E-07
XR_002957759.1	1.483705406	8.95E-09	5.76E-07
NM_003167.4	1.453970892	8.96E-09	5.76E-07
XM_017025667.2	1.083199657	8.96E-09	5.76E-07
NM_152266.5	1.321681649	8.97E-09	5.76E-07
NM_001011885.2	-1.024618201	8.97E-09	5.76E-07
NM_001242314.2	0.926789537	8.98E-09	5.76E-07
NM_001351063.2	1.219380683	8.98E-09	5.76E-07
XM_017008885.1	1.426911332	8.98E-09	5.76E-07
XR_001753092.2	1.198869006	8.99E-09	5.77E-07
NR_104327.1	2.082084996	9.00E-09	5.77E-07
NM_001348688.2	1.174636992	9.05E-09	5.79E-07
NM_001136190.2	1.350341362	9.05E-09	5.79E-07
NM_005223.3	1.28225643	9.05E-09	5.79E-07
NM_001001415.4	0.944124222	9.06E-09	5.79E-07
XM_011539498.2	1.222246225	9.06E-09	5.79E-07
XM_024450228.1	1.043907689	9.06E-09	5.79E-07
NR_024440.1	1.536358419	9.07E-09	5.79E-07
NR_073415.2	1.544658121	9.08E-09	5.79E-07
XM_024449974.1	1.508062339	9.08E-09	5.79E-07
XM_011525026.2	0.918569801	9.09E-09	5.79E-07
XM_017009959.2	1.549267649	9.09E-09	5.79E-07
NM_198535.3	1.097952755	9.09E-09	5.79E-07
NM_183232.3	1.322102016	9.09E-09	5.79E-07
XM_011510487.3	1.179868719	9.09E-09	5.79E-07
NR_145976.1	1.350896608	9.11E-09	5.79E-07
NM_001324242.2	1.207215637	9.11E-09	5.79E-07
XM_024450510.1	1.094451259	9.13E-09	5.80E-07
XM_017026752.1	1.137409978	9.13E-09	5.80E-07
[truncated: 6,002 more rows]
