# Supplementary material for: Evidence for increased DNA damage repair in the postmortem brain of the high stress-response group of schizophrenia
Source: Front Psychiatry. 2023 Aug 22;14:1183696. doi: 10.3389/fpsyt.2023.1183696 (PMC10478254; doi:10.3389/fpsyt.2023.1183696)
Supplement: Supplementary file 3 [file Table_2.xlsx]

## Sheet: Sheet1
Supplementary table 2. Cause of death of high/low stress-response Cont group. aNo significant difference in Fisher’s exact test for classified cause of death.
	Classificationa	Cause of death
High stress-response Cont group	Inflammatory disease	Pneumonia
	Inflammatory disease	Pneumonia
	Inflammatory disease	Pneumonia
	Inflammatory disease	Hemophagocytosis
	Inflammatory disease	Myasthenia gravis
	Inflammatory disease	Crow-Fukase syndrome
	Non-inflammatory disease	Heart failure
	Non-inflammatory disease	Pneumothorax
	Non-inflammatory disease	Cushing's disease
	Non-inflammatory disease	Drowing
	Malignancy	Lung cancer
	Malignancy	Lung cancer
	Malignancy	Esophageal cancer
	Malignancy	Leukemia
Low stress-response Cont group	Inflammatory disease	Vasculitis
	Non-inflammatory disease	Stroke
	Non-inflammatory disease	Acute abdmen
	Non-inflammatory disease	Acute abdmen
	Non-inflammatory disease	Renal failure
	Malignancy	Thyroid cancer
	Malignancy	Lung cancer
