# Supplementary material for: Evidence for increased DNA damage repair in the postmortem brain of the high stress-response group of schizophrenia
Source: Front Psychiatry. 2023 Aug 22;14:1183696. doi: 10.3389/fpsyt.2023.1183696 (PMC10478254; doi:10.3389/fpsyt.2023.1183696)
Supplement: SUPPLEMENTARY TABLE S3 — The mRNA expressions of stress-responsive molecules of SZ and Cont. CPM, count per million; SZ, schizophrenia; Cont, control; IL, interleukin; TNF, tumor necrosis factor; GR, glucocorticoid receptor; BDNF, brain-derived neurotrophic factor; SYP, synaptophysin; IFN, interferon; S100B, S100 calcium-binding protein B; SOD, superoxide dismutase; Apo, apolipoprotein; PSD, postsynaptic density protein; SNCA, α-synuclein; SNCB, β-synuclein; SNCG, γ-synuclein; SLC6A4, solute carrier family 6 member 4. [file Table_3.csv]

Supplementary Table S3.The mRNA expressions (CPM) of stress-responsive molecules of SZ and Cont.
Group	IL-6	TNF-α	GR	BDNF	IL-10	SYP	IFN-γ	S100B	SOD1	SOD2	SOD3	IL-1β	ApoA1	ApoA2	PSD95	SNCA	SNCB	SNCG	SLC6A4
High stress-response SZ group	1.21	0.08	20.39	0.19	8.35	140.75	0.08	55.06	76.26	114.92	2.35	0.29	0.19	0.04	12.82	4.64	27.89	24.78	18.19
High stress-response SZ group	0.88	0.05	18.69	0.07	7.52	270.13	0.18	73.11	155.99	87.92	6.15	0.25	0.11	0	10.21	5.27	38.49	63.34	16.84
High stress-response SZ group	0.64	0.13	12.71	0.36	5.53	437.88	0.17	56.94	185.13	77.8	4.88	0.1	0.17	0	14.16	7.99	41.77	73.13	13.5
High stress-response SZ group	0.56	0.36	11.24	0.47	5.06	536.03	0.03	42.76	180.34	67.62	3.39	0.17	0.12	0	19.55	9.56	52.3	69.75	10.65
High stress-response SZ group	0.97	0.1	15.91	0.16	7.04	280.78	0.21	47.63	127.97	101.47	2.71	0.05	0.16	0	14.88	5.24	43.74	63.93	15.36
High stress-response SZ group	0.46	0.05	9.18	0.37	4	512.74	0.18	29.04	161.08	59.35	4.79	0.2	0.11	0.05	14.13	8.65	50.73	59.74	10.09
High stress-response SZ group	0.66	0.17	13.16	0.48	5.68	272.61	0.15	25.4	134.61	83.76	1.83	0.02	0.15	0	16.06	5.83	34.81	38.1	12.27
Low stress-response SZ group	0.44	0.13	7.42	1.28	3.67	519.16	0.07	107.25	195.74	50.76	6.96	1.18	0.05	0.2	18.88	8.06	34.47	62.5	6.96
Low stress-response SZ group	0.34	0.36	4.19	0.3	1.98	726.08	0.06	32.5	192.67	38.86	1.81	0.08	0.09	0.01	25.7	12.74	50.44	54.1	5.42
Low stress-response SZ group	0.3	0	5.84	0.38	2.5	795.7	0.06	40.19	224.87	50.04	1.88	0.07	0.17	0.03	23.29	14.99	47.7	70.57	5.41
Low stress-response SZ group	0.84	0.22	11.54	0.56	6.28	405.68	0.09	101.13	147.14	72.35	15	0.39	0.07	0	14.46	7	43.58	41.48	11.86
Low stress-response SZ group	0.34	0.03	4.99	0.35	2.37	437.11	0.13	29.55	219.6	41.65	4.16	0.19	0.14	0	18.47	9.6	35.54	49.02	5.48
Low stress-response SZ group	0.31	0.09	5.26	0.4	2.66	624.33	0.09	56.93	245.78	44.91	3.63	0.28	0.05	0.09	19.05	14.43	39.43	69.3	5.89
Low stress-response SZ group	0.36	0.36	4.48	0.56	2.17	569.49	0.03	29.96	212.96	53.76	6.32	0.92	0.07	0	21.86	12.07	38.07	38.22	4.99
Low stress-response SZ group	0.41	0.06	4.87	0.51	1.95	516.53	0	55.96	234.71	40.55	1.79	0.17	0.09	0	21.63	11.41	29.45	28.2	5.53
Low stress-response SZ group	0.22	0.08	3.83	0.35	1.59	773.81	0.08	26.47	193.97	36.09	1.22	0.08	0.01	0	28.34	15.37	41.97	62.27	3.56
Low stress-response SZ group	0.27	0	3.34	0.95	1.85	704.15	0.03	42.99	164.37	36.03	3.43	0.64	0.11	0.04	27.41	11.29	35.76	47.62	3.91
Low stress-response SZ group	0.35	0.14	4.45	0.2	2.34	339.83	0.02	70.92	166.44	47.74	8.11	0.98	0.05	0.01	15.61	8.91	26.74	35.18	4.83
Low stress-response SZ group	0.45	0.12	6.5	0.43	2.85	577.78	0.08	60.93	190.1	42.39	3.14	0.46	0.07	0	19.33	11.52	38.28	54.12	6.89
Low stress-response SZ group	0.69	0.12	7.93	0.2	2.76	311.31	0.12	86.63	174.88	65.09	9.84	0.76	0	0	12.76	6.75	32.38	50.95	8.92
Low stress-response SZ group	0.24	0.24	3.75	0.72	1.87	708.69	0.03	25.47	163.19	44.34	1.56	1.15	0.07	0	24.6	14.81	43.23	49.43	3.55
Low stress-response SZ group	0.38	0.22	5.01	0.52	2.51	532.06	0.05	79.73	196.04	37.52	5.42	1.22	0.13	0	21.14	9.92	41.8	48.26	5.3
Low stress-response SZ group	0.46	0.27	5.84	0.63	2.15	763.98	0.11	37.45	192.01	37.18	5.05	2.43	0.03	0	25.18	11.24	46.68	64.41	5.14
Low stress-response SZ group	0.26	0	3.26	0.47	2.33	289.63	0.03	71.21	117.25	48.35	6.33	0.22	0	0	23.35	8.95	24.39	30.54	4.73
Low stress-response SZ group	0.18	0.05	1.9	0.29	1.11	417.67	0	23.47	117.39	42.06	3.5	0	0	0	26.01	13.72	27.2	35.51	3.06
High stress-response Cont group	0.67	0.14	10.21	0.24	3.84	379.78	0.2	52.42	198.18	60.39	4.45	0.2	0	0.03	11.37	8.21	33.54	64.37	8.47
High stress-response Cont group	0.85	0.43	6.32	0.3	2.85	654.12	0.13	40.52	199.66	46.19	4.62	3.14	0.05	0.03	21.64	10.15	41.3	63.69	6.57
High stress-response Cont group	0.49	0	10.27	0.51	5.97	405.08	0	77.36	220.7	84.03	5.67	0.49	0.04	0.04	16.09	7.54	47.24	76.94	11.79
High stress-response Cont group	0.32	0.34	5.41	0.16	2.96	492.19	0	66.03	240.7	57.5	6.1	2.07	0.06	0	18.71	11.23	50.23	80.95	5.99
High stress-response Cont group	0.58	0.18	10.8	0.2	5.66	268.67	0.12	89.05	151.45	72	8.32	0.2	0	0	16.4	7.84	44.55	52.61	12.82
High stress-response Cont group	1.14	0.19	9.56	0.16	4.31	486.55	0	51.56	153.92	85.54	5.62	0.82	0.11	0	18.67	9.82	46.05	58.98	10.65
High stress-response Cont group	0.36	0.08	7.11	5.25	3.47	518.41	0.08	53.5	143.03	88.32	7.64	1.35	0.16	0	16.16	12.73	44.63	58.5	6.71
High stress-response Cont group	0.69	1.55	7.76	0.04	3.98	415.66	0.04	66.17	184.53	197.22	10.81	16.88	0.07	0.02	16.05	8.77	46.66	66.33	8.84
High stress-response Cont group	0.39	0.1	8.5	0.31	5.16	422.68	0	74.17	160.79	61.6	5.53	0.7	0.1	0	18.31	9.76	48.66	63.04	11.47
High stress-response Cont group	0.29	0.17	6.82	0.52	4.23	444.96	0.12	64.53	173.39	52.47	11.66	0.14	0.06	0.09	19.08	6.33	50.49	55.61	8.03
High stress-response Cont group	0.46	0.21	9.2	0.18	4.79	222.93	0.09	35.63	118.84	63.71	9.44	0.06	0.12	0.03	12.28	4.23	23.01	36.92	11.42
High stress-response Cont group	0.91	0.11	11.33	0.13	4.65	190.86	0.13	39.71	136.94	59.81	8.3	0.08	0.13	0	13.56	4.4	22.55	38.57	10.17
High stress-response Cont group	0.49	0.18	10.44	0.18	4.02	157	0.33	96.98	92.54	73.13	5.85	0.13	0.12	0	7.98	3.2	15.4	22.33	10.09
High stress-response Cont group	0.66	0.03	12.96	0	6.7	69.58	0.12	95.32	78.6	112.75	3.22	0.03	0.12	0.06	6.59	3.28	7.36	42.04	13.44
Low stress-response Cont group	0.25	0	4.37	0.74	1.33	641.7	0.02	54.2	200.81	36.74	2.14	0.2	0.05	0	19.81	13.16	38.8	48.5	4.19
Low stress-response Cont group	0.32	0.06	5.36	0.77	2.85	530.56	0.02	56.35	156.63	55.74	4.05	0.26	0.09	0	15.26	9	44.75	53.11	6.04
Low stress-response Cont group	0.9	0.92	4.87	0.54	2.56	703.43	0.03	31.75	185.78	77.42	1.48	4.02	0.05	0.05	27.37	14.05	43.81	56.04	5.45
Low stress-response Cont group	0.2	0.19	3.86	0.14	2.26	583.59	0	55.22	188.14	46.6	5.97	0.27	0	0.03	25.12	14.5	41.1	59.72	5.27
Low stress-response Cont group	0.36	0.04	3.21	0.41	2.13	436.33	0.09	57.31	161.63	43.78	5.17	0.22	0.06	0	22.1	10.69	44.09	45.21	4.99
Low stress-response Cont group	0.17	0.14	5.64	0.23	3.09	516.53	0.03	49.44	189.32	45.33	4.84	0.35	0.04	0	18.91	12.25	40.54	62.83	7.52
Low stress-response Cont group	0.14	0.06	4.14	0.56	2.36	497.06	0	67.5	208.37	48.84	3.03	0.16	0.03	0.03	15.44	11.22	44.9	86.3	5.11
